# Supplementary material for: Media coverage of Belgium’s first criminal case concerning euthanasia for psychiatric patients: A content analysis of Flemish newspapers and magazines
Source: Front Psychiatry. 2023 Jan 4;13:1050086. doi: 10.3389/fpsyt.2022.1050086 (PMC9845880; doi:10.3389/fpsyt.2022.1050086)
Supplement: Supplementary file 2 [file Table_1.XLSX]

## Sheet: Sheet1
Newspaper	Article	Q8A	Q8B	Q9
De Morgen	1	3	4	4
De Morgen	2	1	4	4
De Morgen	3	2	4	4
De Morgen	4	2	4	4
De Morgen	5	2	4	4
De Morgen	6	3	4	4
De Morgen	7	2	4	4
De Morgen	8	2	4	2
De Morgen	9	2	4	2
De Morgen	10	3	4	2
De Morgen	11	1	4	2
De Morgen	12	2	4	2
De Morgen	13	3	4	2
De Morgen	14	1	4	2
De Morgen	15	2	4	2
De Morgen	16	3	4	2
De Morgen	17	3	4	2
De Morgen	18	3	4	4
De Morgen	19	3	4	2
De Morgen	20	1	4	2
De Morgen	21	1	4	2
De Morgen	22	2	4	2
De Morgen	23	2	4	4
De Morgen	24	3	4	2
De Morgen	25	2	4	2
De Morgen	26	3	4	2
De Morgen	27	3	4	2
De Morgen	28	2	4	4
De Morgen	29	3	4	4
De Morgen	30	1	4	4
De Morgen	31	3	3	2
De Morgen	32	3	1	2
De Morgen	33	1	1	2
De Morgen	34	3	1	2
De Morgen	35	3	4	2
De Morgen	36	2	4	2
De Morgen	37	3	4	2
De Morgen	38	3	4	4
De Morgen	39	3	4	2
De Morgen	40	2	4	1
De Morgen	41	1	4	2
De Morgen	42	1	4	2
De Morgen	43	1	4	2
De Morgen	44	3	4	1
De Morgen	45	1	1	2
De Morgen	46	3	4	1
De Morgen	47	3	4	2
De Morgen	48	1	4	2
De Morgen	49	3	4	2
De Morgen	50	2	2	2
De Morgen	51	2	4	2
De Morgen	52	1	4	2
De Morgen	53	1	4	4
De Morgen	54	3	2	1
De Morgen	55	3	4	1
De Morgen	56	3	4	4
De Morgen	57	2	4	4
De Morgen	58	3	4	4
De Morgen	59	3	4	2
De Morgen	60	2	4	2
De Morgen	61	3	4	2
De Morgen	62	2	4	1
De Morgen	63	2	4	1
De Morgen	64	2	4	1
De Morgen	65	2	4	3
De Morgen	66	2	2	2
De Morgen	67	2	2	3
De Morgen	68	2	4	2
De Morgen	69	3	4	1
De Morgen	70	3	2	2
De Morgen	71	2	4	2
De Morgen	72	3	3	2
De Morgen	73	2	4	2
De Morgen	74	3	4	2
De Morgen	75	2	4	4
De Morgen	76	3	4	2
De Morgen	77	3	3	2
De Morgen	78	3	4	2
De Morgen	79	3	4	2
De Morgen	80	3	1	2
De Morgen	81	3	4	4
De Morgen	82	3	4	4
De Morgen	83	3	4	1
De Morgen	84	3	4	1
De Morgen	85	1	4	4
De Morgen	86	1	4	4
De Morgen	87	2	4	2
De Morgen	88	2	4	2
De Morgen	89	3	4	2
De Morgen	90	3	4	2
De Standaard	1	3	4	2
De Standaard	2	2	4	2
De Standaard	3	3	4	2
De Standaard	4	2	4	2
De Standaard	5	1	4	4
De Standaard	6	1	4	4
De Standaard	7	3	4	4
De Standaard	8	3	4	4
De Standaard	9	2	4	4
De Standaard	10	3	4	4
De Standaard	11	3	4	4
De Standaard	12	1	4	4
De Standaard	13	1	4	4
De Standaard	14	3	4	4
De Standaard	15	2	4	4
De Standaard	16	2	4	4
De Standaard	17	3	4	2
De Standaard	18	2	4	4
De Standaard	19	2	4	4
De Standaard	20	3	4	2
De Standaard	21	2	4	2
De Standaard	22	2	4	4
De Standaard	23	2	4	2
De Standaard	24	3	4	4
De Standaard	25	3	4	2
De Standaard	26	2	4	4
De Standaard	27	3	4	4
De Standaard	28	3	4	4
De Standaard	29	2	4	4
De Standaard	30	3	4	4
De Standaard	31	2	4	4
De Standaard	32	3	4	2
De Standaard	33	3	4	4
De Standaard	34	2	4	4
De Standaard	35	3	1	2
De Standaard	36	3	1	2
De Standaard	37	2	2	3
De Standaard	38	2	2	3
De Standaard	39	3	3	2
De Standaard	40	3	4	2
De Standaard	41	3	4	4
De Standaard	42	2	4	2
De Standaard	43	3	4	2
De Standaard	44	2	4	2
De Standaard	45	3	1	2
De Standaard	46	3	4	2
De Standaard	47	3	3	2
De Standaard	48	3	4	4
De Standaard	49	2	2	3
De Standaard	50	2	4	2
De Standaard	51	3	4	4
De Standaard	52	3	4	4
De Standaard	53	3	3	2
De Standaard	54	3	4	2
De Standaard	55	3	4	2
De Standaard	56	3	4	4
De Standaard	57	3	4	2
De Standaard	58	3	4	3
De Standaard	59	3	4	2
De Standaard	60	3	4	4
De Standaard	61	1	4	4
De Standaard	62	1	4	4
De Standaard	63	1	4	4
De Standaard	64	1	4	4
De Standaard	65	1	4	1
De Standaard	66	2	4	4
De Standaard	67	1	4	4
De Standaard	68	3	4	2
De Standaard	69	3	4	2
De Standaard	70	3	4	2
De Standaard	71	2	2	2
De Standaard	72	3	4	2
De Standaard	73	2	4	4
De Standaard	74	1	4	4
De Standaard	75	3	4	1
De Standaard	76	3	4	3
De Standaard	77	1	4	4
De Standaard	78	3	4	4
De Standaard	79	2	2	2
De Standaard	80	1	4	4
De Standaard	81	2	4	3
De Standaard	82	3	4	4
De Standaard	83	3	4	3
De Standaard	84	1	4	4
De Standaard	85	3	4	2
De Standaard	86	3	4	2
De Standaard	87	1	1	2
De Standaard	88	3	4	2
De Standaard	89	2	4	2
De Standaard	90	2	2	2
De Standaard	91	2	4	2
De Standaard	92	2	4	2
De Standaard	93	3	4	2
De Standaard	94	2	4	2
De Standaard	95	3	3	2
De Standaard	96	3	4	2
De Standaard	97	2	2	2
De Standaard	98	2	4	2
De Standaard	99	3	3	2
De Standaard	100	2	4	2
De Standaard	101	2	2	2
De Standaard	102	2	2	2
De Standaard	103	2	4	4
De Standaard	104	3	3	2
De Standaard	105	2	4	3
De Standaard	106	2	4	4
De Standaard	107	3	4	2
De Standaard	108	2	4	2
De Standaard	109	2	2	2
De Standaard	110	2	4	4
De Standaard	111	3	3	2
De Standaard	112	3	3	2
De Standaard	113	3	4	2
De Standaard	114	3	4	2
De Standaard	115	3	3	2
De Standaard	116	3	3	2
De Standaard	117	2	4	2
De Standaard	118	2	3	2
De Standaard	119	2	4	2
De Standaard	120	3	3	2
De Standaard	121	1	4	2
De Standaard	122	3	4	2
De Standaard	123	1	4	3
De Standaard	124	1	4	3
De Standaard	125	3	4	2
De Standaard	126	2	4	4
De Standaard	127	2	4	4
De Standaard	128	2	4	1
De Standaard	129	2	4	4
De Standaard	130	3	4	2
De Standaard	131	2	4	4
De Standaard	132	2	4	4
De Standaard	133	2	4	4
De Standaard	134	2	4	3
De Standaard	135	2	4	3
De Standaard	136	2	4	4
De Standaard	137	3	4	2
De Standaard	138	3	4	2
De Standaard	139	3	4	1
De Standaard	140	2	4	2
De Standaard	141	2	4	2
De Standaard	142	2	4	2
De Standaard	143	2	4	2
Het Laatste Nieuws	1	3	4	2
Het Laatste Nieuws	2	2	4	4
Het Laatste Nieuws	3	2	4	4
Het Laatste Nieuws	4	2	4	4
Het Laatste Nieuws	5	2	4	4
Het Laatste Nieuws	6	2	4	4
Het Laatste Nieuws	7	2	4	4
Het Laatste Nieuws	8	2	4	4
Het Laatste Nieuws	9	2	4	4
Het Laatste Nieuws	10	2	4	4
Het Laatste Nieuws	11	2	4	4
Het Laatste Nieuws	12	2	4	4
Het Laatste Nieuws	13	3	4	2
Het Laatste Nieuws	14	3	4	2
Het Laatste Nieuws	15	1	4	2
Het Laatste Nieuws	16	1	4	2
Het Laatste Nieuws	17	1	4	4
Het Laatste Nieuws	18	1	4	4
Het Laatste Nieuws	19	3	4	1
Het Laatste Nieuws	20	1	4	4
Het Laatste Nieuws	21	2	4	4
Het Laatste Nieuws	22	3	4	1
Het Laatste Nieuws	23	1	4	4
Het Laatste Nieuws	24	2	4	4
Het Laatste Nieuws	25	2	4	4
Het Laatste Nieuws	26	3	4	4
Het Laatste Nieuws	27	2	4	4
Het Laatste Nieuws	28	3	4	2
Het Laatste Nieuws	29	1	4	4
Het Laatste Nieuws	30	3	4	2
Het Laatste Nieuws	31	3	4	2
Het Laatste Nieuws	32	2	4	4
Het Laatste Nieuws	33	3	4	2
Het Laatste Nieuws	34	2	4	2
Het Laatste Nieuws	35	2	4	2
Het Laatste Nieuws	36	2	4	2
Het Laatste Nieuws	37	1	4	2
Het Laatste Nieuws	38	3	4	2
Het Laatste Nieuws	39	1	4	2
Het Laatste Nieuws	40	2	4	4
Het Laatste Nieuws	41	2	4	2
Het Laatste Nieuws	42	2	4	4
Het Laatste Nieuws	43	2	4	2
Het Laatste Nieuws	44	1	4	4
Het Laatste Nieuws	45	3	4	2
Het Laatste Nieuws	46	2	4	2
Het Laatste Nieuws	47	2	4	2
Het Laatste Nieuws	48	3	4	4
Het Laatste Nieuws	49	2	4	4
Het Laatste Nieuws	50	1	4	2
Het Laatste Nieuws	51	1	4	4
Het Laatste Nieuws	52	2	4	4
Het Laatste Nieuws	53	1	4	2
Het Laatste Nieuws	54	3	4	2
Het Laatste Nieuws	55	3	4	3
Het Laatste Nieuws	56	1	1	2
Het Laatste Nieuws	57	1	1	2
Het Laatste Nieuws	58	3	4	2
Het Laatste Nieuws	59	1	4	2
Het Laatste Nieuws	60	2	4	2
Het Laatste Nieuws	61	3	4	4
Het Laatste Nieuws	62	3	4	4
Het Laatste Nieuws	63	2	4	2
Het Laatste Nieuws	64	1	4	3
Het Laatste Nieuws	65	1	4	3
Het Laatste Nieuws	66	3	4	2
Het Laatste Nieuws	67	2	4	2
Het Laatste Nieuws	68	2	4	2
Het Laatste Nieuws	69	2	4	2
Het Laatste Nieuws	70	1	4	4
Het Laatste Nieuws	71	3	4	2
Het Laatste Nieuws	72	3	4	2
Het Laatste Nieuws	73	2	4	2
Het Laatste Nieuws	74	3	4	1
Het Laatste Nieuws	75	3	4	1
Het Laatste Nieuws	76	2	4	2
Het Laatste Nieuws	77	2	4	2
Het Laatste Nieuws	78	2	4	2
Het Laatste Nieuws	79	3	4	2
Het Laatste Nieuws	80	3	4	2
Het Laatste Nieuws	81	2	4	2
Het Laatste Nieuws	82	2	4	1
Het Laatste Nieuws	83	2	4	1
Het Laatste Nieuws	84	2	4	2
Het Laatste Nieuws	85	3	4	2
Het Laatste Nieuws	86	2	4	2
Het Laatste Nieuws	87	3	4	2
Het Laatste Nieuws	88	2	2	2
Het Laatste Nieuws	89	3	4	2
Het Laatste Nieuws	90	2	4	3
Het Laatste Nieuws	91	2	4	2
Het Laatste Nieuws	92	2	4	1
Het Laatste Nieuws	93	2	4	2
Het Laatste Nieuws	94	3	2	2
Het Laatste Nieuws	95	2	4	2
Het Laatste Nieuws	96	2	4	1
Het Laatste Nieuws	97	2	4	2
Het Laatste Nieuws	98	3	3	2
Het Laatste Nieuws	99	3	3	2
Het Laatste Nieuws	100	2	4	1
Het Laatste Nieuws	101	2	4	2
Het Laatste Nieuws	102	3	3	2
Het Laatste Nieuws	103	2	4	1
Het Laatste Nieuws	104	2	2	2
Het Laatste Nieuws	105	2	2	2
Het Laatste Nieuws	106	3	4	1
Het Laatste Nieuws	107	3	4	1
Het Laatste Nieuws	108	3	4	1
Het Laatste Nieuws	109	3	4	1
Het Laatste Nieuws	110	3	4	2
Het Laatste Nieuws	111	3	4	1
Het Laatste Nieuws	112	3	4	2
Het Laatste Nieuws	113	3	1	2
Het Laatste Nieuws	114	3	1	2
Het Laatste Nieuws	115	2	4	4
Het Laatste Nieuws	116	3	4	2
Het Laatste Nieuws	117	3	4	2
Het Laatste Nieuws	118	3	1	2
Het Laatste Nieuws	119	3	1	2
Het Laatste Nieuws	120	2	4	2
Het Laatste Nieuws	121	2	4	2
Het Laatste Nieuws	122	3	4	2
Het Laatste Nieuws	123	2	4	2
Nieuwsblad	1	2	4	4
Nieuwsblad	2	3	4	4
Nieuwsblad	3	3	4	1
Nieuwsblad	4	3	4	1
Nieuwsblad	5	2	4	2
Nieuwsblad	6	2	4	4
Nieuwsblad	7	2	4	4
Nieuwsblad	8	2	4	4
Nieuwsblad	9	1	4	4
Nieuwsblad	10	2	4	4
Nieuwsblad	11	2	4	2
Nieuwsblad	12	3	4	4
Nieuwsblad	13	2	4	4
Nieuwsblad	14	3	4	2
Nieuwsblad	15	3	4	4
Nieuwsblad	16	2	4	2
Nieuwsblad	17	3	4	2
Nieuwsblad	18	3	4	4
Nieuwsblad	19	3	4	4
Nieuwsblad	20	3	4	2
Nieuwsblad	21	2	4	4
Nieuwsblad	22	2	4	4
Nieuwsblad	23	2	4	2
Nieuwsblad	24	2	4	2
Nieuwsblad	25	2	4	4
Nieuwsblad	26	2	4	4
Nieuwsblad	27	2	4	4
Nieuwsblad	28	2	4	2
Nieuwsblad	29	3	4	4
Nieuwsblad	30	3	4	2
Nieuwsblad	31	2	4	4
Nieuwsblad	32	2	4	4
Nieuwsblad	33	2	4	4
Nieuwsblad	34	2	4	4
Nieuwsblad	35	2	4	4
Nieuwsblad	36	2	4	2
Nieuwsblad	37	3	4	2
Nieuwsblad	38	3	4	4
Nieuwsblad	39	2	4	4
Nieuwsblad	40	2	4	4
Nieuwsblad	41	1	4	2
Nieuwsblad	42	2	4	2
Nieuwsblad	43	3	4	3
Nieuwsblad	44	1	4	2
Nieuwsblad	45	3	3	2
Nieuwsblad	46	1	4	2
Nieuwsblad	47	3	4	4
Nieuwsblad	48	2	4	2
Nieuwsblad	49	2	4	4
Nieuwsblad	50	3	4	2
Nieuwsblad	51	3	4	1
Nieuwsblad	52	2	4	2
Nieuwsblad	53	3	4	2
Nieuwsblad	54	3	4	2
Nieuwsblad	55	2	4	2
Nieuwsblad	56	3	4	2
Nieuwsblad	57	3	4	2
Nieuwsblad	58	2	2	2
Nieuwsblad	59	2	4	2
Nieuwsblad	60	3	4	2
Nieuwsblad	61	3	3	2
Nieuwsblad	62	2	4	2
Nieuwsblad	63	2	4	2
Nieuwsblad	64	3	1	1
Nieuwsblad	65	3	4	1
Nieuwsblad	66	3	4	2
Nieuwsblad	67	2	4	2
Nieuwsblad	68	3	4	4
Nieuwsblad	69	2	1	2
Nieuwsblad	70	3	4	4
Nieuwsblad	71	3	2	2
Nieuwsblad	72	2	2	2
Nieuwsblad	73	3	4	2
Nieuwsblad	74	3	4	2
Nieuwsblad	75	3	1	1
Nieuwsblad	76	2	2	3
Nieuwsblad	77	3	4	4
Nieuwsblad	78	2	2	3
Nieuwsblad	79	3	4	4
Gazet van Antwerpen	1	2	4	2
Gazet van Antwerpen	2	2	4	4
Gazet van Antwerpen	3	2	4	4
Gazet van Antwerpen	4	2	4	4
Gazet van Antwerpen	5	2	4	4
Gazet van Antwerpen	6	3	4	4
Gazet van Antwerpen	7	3	4	4
Gazet van Antwerpen	8	2	4	4
Gazet van Antwerpen	9	2	4	1
Gazet van Antwerpen	10	3	4	2
Gazet van Antwerpen	11	3	4	4
Gazet van Antwerpen	12	3	4	4
Gazet van Antwerpen	13	3	4	2
Gazet van Antwerpen	14	2	4	2
Gazet van Antwerpen	15	3	4	2
Gazet van Antwerpen	16	2	4	2
Gazet van Antwerpen	17	3	4	1
Gazet van Antwerpen	18	3	4	1
Gazet van Antwerpen	19	2	4	2
Gazet van Antwerpen	20	2	4	2
Gazet van Antwerpen	21	2	4	2
Gazet van Antwerpen	22	2	4	2
Gazet van Antwerpen	23	3	4	2
Gazet van Antwerpen	24	1	4	2
Gazet van Antwerpen	25	1	4	2
Gazet van Antwerpen	26	3	4	2
Gazet van Antwerpen	27	1	4	2
Gazet van Antwerpen	28	3	4	2
Gazet van Antwerpen	29	1	4	2
Gazet van Antwerpen	30	2	4	2
Gazet van Antwerpen	31	3	4	4
Gazet van Antwerpen	32	2	4	2
Gazet van Antwerpen	33	3	4	4
Gazet van Antwerpen	34	2	4	2
Gazet van Antwerpen	35	2	4	2
Gazet van Antwerpen	36	2	4	2
Gazet van Antwerpen	37	2	4	2
Gazet van Antwerpen	38	3	3	2
Gazet van Antwerpen	39	3	3	2
Gazet van Antwerpen	40	3	4	2
Gazet van Antwerpen	41	2	4	3
Gazet van Antwerpen	42	1	4	4
Gazet van Antwerpen	43	3	4	2
Gazet van Antwerpen	44	3	1	4
Gazet van Antwerpen	45	3	4	2
Gazet van Antwerpen	46	2	2	2
Gazet van Antwerpen	47	3	2	2
Gazet van Antwerpen	48	2	1	2
Gazet van Antwerpen	49	3	4	2
Gazet van Antwerpen	50	3	4	2
Gazet van Antwerpen	51	3	1	1
Gazet van Antwerpen	52	2	4	3
Gazet van Antwerpen	53	2	2	3
Belang van Limburg	1	2	4	4
Belang van Limburg	2	2	4	4
Belang van Limburg	3	3	4	1
Belang van Limburg	4	3	4	2
Belang van Limburg	5	3	4	2
Belang van Limburg	6	2	4	1
Belang van Limburg	7	2	4	4
Belang van Limburg	8	3	4	4
Belang van Limburg	9	2	4	4
Belang van Limburg	10	3	4	4
Belang van Limburg	11	1	4	2
Belang van Limburg	12	2	4	2
Belang van Limburg	13	3	4	3
Belang van Limburg	14	2	4	2
Belang van Limburg	15	2	4	2
Belang van Limburg	16	3	3	2
Belang van Limburg	17	3	4	2
Krant van West-Vlaanderen	1	2	4	2
Krant van West-Vlaanderen	2	2	4	2
Krant van West-Vlaanderen	3	2	4	2
Krant van West-Vlaanderen	4	2	4	2
Krant van West-Vlaanderen	5	2	4	2
Metro NL	1	2	4	4
Metro NL	2	2	4	4
Metro NL	3	2	4	2
Metro NL	4	1	4	2
Metro NL	5	2	4	4
Metro NL	6	1	4	2
Metro NL	7	3	4	4
Metro NL	8	2	4	2
Metro NL	9	1	4	2
Metro NL	10	2	4	2
Metro NL	11	2	4	2
Metro NL	12	2	4	2
Metro NL	13	3	4	2
Metro NL	14	3	3	2
Metro NL	15	3	4	2
Metro NL	16	2	4	2
Metro NL	17	2	4	2
Metro NL	18	1	1	2
Metro NL	19	2	4	2
Metro NL	20	3	1	2
Metro NL	21	2	4	4
Metro NL	22	2	2	2
Metro NL	23	3	3	2
Metro NL	24	3	3	2
Metro NL	25	3	3	2
Metro NL	26	2	2	2
Metro NL	27	3	4	2
Metro NL	28	2	4	4
Metro NL	29	2	4	2
De Tijd	1	2	4	4
De Tijd	2	2	4	2
De Tijd	3	3	4	4
De Tijd	4	3	4	4
De Tijd	5	3	4	4
De Tijd	6	2	4	2
De Tijd	7	2	4	2
De Tijd	8	2	4	2
De Tijd	9	2	4	2
De Tijd	10	2	4	2
De Tijd	11	3	4	1
De Tijd	12	3	4	1
De Tijd	13	3	4	1
De Tijd	14	3	4	1
De Tijd	15	2	4	1
De Tijd	16	2	4	1
De Zondag	1	2	4	4
De Zondag	2	2	4	4
De Zondag	3	2	4	4
De Zondag	4	2	4	4
De Zondag	5	2	4	4
De Zondag	6	2	4	4
De Zondag	7	2	4	4
De Zondag	8	2	4	4
De Zondag	9	2	4	4
De Zondag	10	2	4	4
De Zondag	11	2	4	4
De Zondag	12	2	4	4
De Zondag	13	2	4	4
De Zondag	14	2	4	4
De Zondag	15	2	4	4
De Zondag	16	2	4	4
De Zondag	17	3	4	2
De Zondag	18	3	4	2
De Zondag	19	3	4	2
De Zondag	20	3	4	2
De Zondag	21	3	4	2
De Zondag	22	3	4	2
De Zondag	23	3	4	2
De Zondag	24	3	4	2
De Zondag	25	3	4	2
De Zondag	26	3	4	2
De Zondag	27	3	4	2
De Zondag	28	3	4	2
De Zondag	29	3	4	2
De Zondag	30	3	4	2
De Zondag	31	3	4	2
De Zondag	32	3	4	2
De Zondag	33	3	4	2
Belga	1	2	4	2
Belga	2	2	4	4
Belga	3	2	4	4
Belga	4	2	4	4
Belga	5	2	4	4
Belga	6	2	4	4
Belga	7	2	4	2
Belga	8	2	4	2
Belga	9	1	4	2
Belga	10	3	4	4
Belga	11	2	4	4
Belga	12	3	4	4
Belga	13	2	4	2
Belga	14	2	4	2
Belga	15	1	4	2
Belga	16	2	4	4
Belga	17	1	4	2
Belga	18	2	4	4
Belga	19	3	1	2
Belga	20	2	4	2
Belga	21	2	4	2
Belga	22	3	4	2
Belga	23	3	3	2
Belga	24	1	4	2
Belga	25	3	4	2
Belga	26	3	4	2
Belga	27	2	4	2
Belga	28	1	4	2
Belga	29	1	4	2
Belga	30	2	4	2
Belga	31	2	4	2
Belga	32	2	4	2
Belga	33	2	4	2
Belga	34	2	4	2
Belga	35	2	4	2
Belga	36	1	4	2
Belga	37	3	4	2
Belga	38	3	4	2
Belga	39	3	3	2
Belga	40	1	4	2
Belga	41	3	3	2
Belga	42	2	1	2
Belga	43	3	4	2
Belga	44	3	4	2
Belga	45	2	4	2
Belga	46	2	4	2
Belga	47	2	4	2
	48	2	4	2
Belga	49	2	2	2
Belga	51	2	2	2
Belga	51	3	3	2
Belga	52	2	4	2
Belga	53	2	4	2
Belga	54	2	4	2
Belga	55	2	4	2
Belga	56	2	4	2
Belga	57	2	4	2
Belga	58	3	4	2
Belga	59	3	4	2
Belga	60	2	2	2
Belga	61	2	4	2
Belga	62	2	4	2
Belga	63	2	4	2
Belga	64	2	2	2
Belga	65	2	2	2
Belga	66	2	4	2
Belga	67	2	4	2
Belga	68	2	4	2
Belga	69	3	2	2
Belga	70	2	2	2
Belga	71	2	2	2
Belga	72	3	4	2
Belga	73	2	4	2
Belga	74	3	3	2
Belga	75	3	4	2
Belga	76	3	3	2
Belga	77	3	3	2
Belga	78	3	3	2
Belga	79	3	3	2
Belga	80	3	3	2
Belga	81	2	4	2
Belga	82	3	3	2
Belga	83	2	2	2
Belga	84	2	2	2
Belga	85	2	2	2
Belga	86	2	2	2
Belga	87	1	4	2
Belga	88	3	4	2
Belga	89	3	4	2
Belga	90	2	4	2
Belga	91	3	4	2
Belga	92	2	2	2
Belga	93	1	4	2
Belga	94	1	4	2
Belga	95	3	1	2
Belga	96	2	4	2
Belga	97	2	1	2
Belga	98	3	4	2
Belga	99	3	1	2
Belga	100	2	4	2
Belga	101	3	3	2
Belga	102	3	1	2
Belga	103	2	4	2
Belga	104	2	4	4
Belga	105	2	4	4
Belga	106	2	4	2
Belga	107	2	4	2
Belga	108	2	4	2
Belga	109	3	4	2
Belga	110	2	4	2
VRT	1	3	4	2
VRT	2	2	4	2
VRT	3	3	4	2
VRT	4	3	4	2
VRT	5	1	4	2
VRT	6	2	4	2
VRT	7	2	4	2
VRT	8	3	4	2
VRT	9	3	4	2
VRT	10	2	4	2
VRT	11	2	4	2
VRT	12	3	1	2
VRT	13	3	4	2
VRT	14	3	4	2
VRT	15	3	4	2
VRT	16	2	4	2
VRT	17	2	4	2
VRT	18	3	4	2
VRT	19	2	4	2
VRT	20	2	4	2
VRT	21	2	4	2
VRT	22	2	2	2
VRT	23	2	2	2
VRT	24	3	4	2
VRT	25	3	3	2
VRT	26	2	1	2
VRT	27	2	4	2
VRT	28	2	4	2
VRT	29	3	1	2
VRT	30	2	4	2
VRT	31	2	4	2
VRT	32	2	4	2
Knack	1	2	4	2
Knack	2	3	4	2
Knack	3	2	4	2
Knack	4	3	4	2
Knack	5	3	4	2
Knack	6	3	4	2
Knack	7	2	4	2
Knack	8	3	4	2
Knack	9	3	4	2
Knack	10	3	4	2
Knack	11	2	4	2
Knack	12	1	4	2
Knack	13	2	4	2
Knack	14	3	4	2
Knack	15	1	4	2
Knack	16	3	4	2
Knack	17	2	4	2
Knack	18	2	4	2
Knack	19	1	4	2
Knack	20	3	4	2
Knack	21	3	3	2
Knack	22	3	4	2
Knack	23	3	4	2
Knack	24	2	4	2
Knack	25	2	4	2
Knack	26	2	4	2
Knack	27	3	4	2
Knack	28	3	4	2
Knack	29	2	4	2
Knack	30	1	4	2
Knack	31	1	4	2
Knack	32	2	4	2
Knack	33	3	1	2
Knack	34	1	4	2
Knack	35	3	4	2
Knack	36	2	4	2
Knack	37	2	4	2
Knack	38	1	4	2
Knack	39	3	4	2
Knack	40	2	2	2
Knack	41	3	3	2
Knack	42	3	3	2
Knack	43	3	3	2
Knack	44	3	3	2
Knack	45	2	4	2
Knack	46	3	4	2
Knack	47	1	4	2
Knack	48	2	4	2
Knack	49	2	2	2
Knack	50	3	4	2
Knack	51	3	4	2
Knack	52	3	4	2
Humo	1	2	4	2
Humo	2	2	4	2
Humo	3	2	4	2
Humo	4	2	4	2
Humo	5	1	4	2
Humo	6	3	4	2
Humo	7	3	1	2
