# Supplementary material for: Media coverage of Belgium’s first criminal case concerning euthanasia for psychiatric patients: A content analysis of Flemish newspapers and magazines
Source: Front Psychiatry. 2023 Jan 4;13:1050086. doi: 10.3389/fpsyt.2022.1050086 (PMC9845880; doi:10.3389/fpsyt.2022.1050086)
Supplement: Supplementary file 3 [file Table_2.xlsx]

## Sheet: Blad1
Nummer	Naam krant-magazine	Titel	Auteur	M/V	Datum	Aantal woorden artikel	Aantal woorden headline	Pagina			Q7
2	TV	Zaterdag in 'Nachtwacht': moeten we de volksjury afschaffen?
3	Het Nieuwsblad	Speakers Corner over het euthanasiedebat	Belfort Stadscafé & Emile Braunplein		2020-02-28	441	5		1	Online	5
4	Het Nieuwsblad online	Broeders van Liefde: “Niet aangestuurd op euthanasieproces”			2020-02-28	163	7		1	Online	8
5	Showbizzsite.be	Nachtwacht: moeten we de volksjury afschaffen?
6	De Morgen	Ik schrijf als neuroloog steeds vaker...	Marc Van Springel	M	2020-02-27	4174	23
7	Het Belang van Limburg	Vastentijd en politiek	Christophe Deborsu	M	2020-02-25	463	3
8	La Libre Belgique	Une "influence" pour forcer le premier procès pour euthanasie?
9	Het Nieuwsblad online	"Wie geen politieke agenda heeft, schaart zich achter een onderzoek naar de mogelijke manipulatie in het dossier Tine Nys"			2020-02-19	352	19		1	Online	4.5
10	De Tijd	Wilsverklaring bij euthanasie wordt onbeperkt geldig	Nora Sleiderink	V	2020-02-19	245	6	7	1	4	1a
11	Het Nieuwsblad	Doodstrijd	Peter Mijlemans	M	2020-02-19	336	1	2	1	7	9
12	Het Laatste Nieuws online	Belgische regeringen buigen zich vandaag over klimaatbeleid voor 2050			2020-02-19	461	9
13	Het Laatste Nieuws	Belgische regeringen buigen zich vandaag over klimaatbeleid voor 2050				461	9
14	Gazet van Antwerpen online	Komt er een tweede proces euthanasie Tine Nys?			2020-02-18	293	8		1	Online	1b
15	De Standaard online	Advocaat familie Tine Nys: ‘Gerechtigheid kan nog altijd in deze zaak’	Jimmy Kets	M	2020-02-18	484	11		1	Online	1a,1b
16	De standaard	Familie Tine Nys wil tweede euthanasieproces	Nikolas Vanhecke	M	2020-02-18	490	6	5	1	8	1b
17	De Tijd	Cassatieberoep in euthanasieproces	belga		2020-02-18	244	3	7	1	3	1b
18	Het Laatste Nieuws online	“Cassatieberoep in zaak Tine Nys is slag in het water maar intussen wordt wel weer onrust gezaaid”			2020-02-18	539	17		1	Online	1b,3
19	Het Nieuwsblad online	Kamer buigt zich over vraag naar onderzoek door Hoge Raad Justitie over euthanasie Tine Nys			2020-02-18	414	15		1	Online	1b
20	Belga	Euthanasieproces - Verdediging artsen verwacht geen verbreking door Hof van Cassatie (2)	belga		2020-02-18	594	10		1	Online	1b
21	Humo	‘IN EEN LAND WAAR ZELFMOORD ZIJN, MOET MEDITATIE EN STRESS GROTE PROBLEMEN EEN VAK ZIJN OP SCHOOL’			2020-02-18	4394	17
22	De Standaard online	Vermassen noemt gang naar Cassatie door familie Tine Nys ‘merkwaardig’			2020-02-18	713	10		1	Online	1b,3
23	Het Laatste Nieuws online	Familie Tine Nys gaat in cassatie			2020-02-18	215	6		1	Online	1b
24	Gazet van Antwerpen	Komt er een tweede proces euthanasie Tine Nys?			2020-02-18	295	8	4	1	9	1b
25	Humo	'In een land waar zelfmoord en stress grote problemen zijn, moet meditatie een vak zijn op school'	MARC VAN SPRINGEL & FOTO'S SANDER DE WILDE	M	2020-02-18	4235	17
26	Belga	Euthanasieproces - Verdediging artsen verwacht geen verbreking door Hof van Cassatie	belga		2020-02-18	250	10		1	Online	1b
27	Humo	'In een land waar zelfmoord en stress grote problemen zijn, moet meditatie een vak zijn op school'	MARC VAN SPRINGEL & FOTO'S SANDER DE WILDE			4235	17
28	Belga	Euthanasieproces - Verdediging artsen verwacht geen verbreking door Hof van Cassatie	belga		2020-02-18	250	10		1	Online	1b
29	VRT NWS De Redactie	Advocaat Joris Van Cauter over cassatie in euthanasieproces: “Familie Tine Nys wil alleen gerechtigheid”	VRT NWS		2020-02-18	465	14		1	Online	1b,3
30	Grenz Echo online	Euthanasie-Prozess: Die Familie von Tine Nys geht in Berufung
31	KU Leuven - Faculteit Rechtsgeleerdheid online	Raf Verstraeten over het cassatieberoep door de nabestaanden van Tine Nys
32	Knack VIP online	Verdediging van artsen op euthanasieproces verwacht geen verbreking door Hof van Cassatie	belga		2020-02-18	251	12		1	Online	1b
33	Het Laatste Nieuws	Familie Tine Nys gaat in cassatie	SRB/EV		2020-02-18	215	6	1	1	10	1b
34	Radio 1 Belgium	Beroep in euthanasieproces: "Procedurele hardnekkigheid" zegt Walter Van Steenbrugge
35	Metro Time	Verdediging van artsen op euthanasieproces verwacht geen verbreking door Hof van Cassatie	belga		2020-02-18	244	12		1	Online	1b
36	MSN België	Vermassen: "Is het de familie Nys om geld te doen?"
37	De Morgen online	‘Het belang van een goede dood': Geerdt Magiels over euthanasie bij ondraaglijk psychisch lijden	Jan Stevens	M	2020-02-18	1888	14		7	Online	7
38	De Morgen	'Een levenseinde kan ook heel vredevol zijn'	Jan Stevens	M	2020-02-18	1721	7	8	7	10	3
39	Het Nieuwsblad	Euthanasieproces krijgt staartje	Cedric Lagast	M	2020-02-18	412	3	9	1	6	1b
40	De Morgen	Familie Tine Nys in beroep tegen uitspraak	belga		2020-02-18	211	7	6	1	7	1b
41	Het Laatste Nieuws online	Euthanasieproces: Openbaar ministerie niet in cassatieberoep, burgerlijke partij wel			2020-02-17	366	9		1	Online	1b
42	Belga	Euthanasieproces - Openbaar ministerie niet in cassatieberoep, burgerlijke partij wel (2)	belga		2020-02-17	379	9		1	Online	1b
43	Gazet van Antwerpen online	Familie Tine Nys wil nieuw euthanasieproces zodat artsen aansprakelijk worden gesteld			2020-02-17	463	11		1	Online	1b
44	Belga	Euthanasieproces - Openbaar ministerie niet in cassatieberoep, burgerlijke partij wel	belga		2020-02-17	186	9		1	Online	1b
45	De Morgen online	Familie Tine Nys in beroep tegen uitspraak: ‘Onwettige beslissing'	belga		2020-02-17	369	9		1	Online	1b
46	Het Nieuwsblad online	Familie Tine Nys wil nieuw euthanasieproces zodat artsen aansprakelijk worden gesteld			2020-02-17	493	11		1	Online	1b
47	MSN België	Euthanasieproces: burgerlijke partij in cassatieberoep
48	Medi-Sfeer	Euthanasieproces - door cassatie lopen vrijgesproken artsen nog risico op geldboete
49	De Specialist	Euthanasieproces - door cassatie lopen vrijgesproken artsen nog risico op geldboete
50	Lejournaldumedecin	La déclaration anticipée de durée indéterminée, une demande durable d'euthanasie? Mystère
51	De Standaard online	Familie Tine Nys gaat in beroep tegen uitspraak euthanasieproces			2020-02-17	443	9		1	Online	1b
52	De Standaard online	Emma Meesseman speelt een zevende seizoen voor Washington Mystics			2020-02-17	504	9
53	Artsenkrant	Geneeskundige kring Dodoens organiseert Grote Euthanasiedebat
54	VRT NWS De Redactie	Familie Tine Nys in beroep tegen uitspraak euthanasieproces: "Onwettige beslissing"	VRT NWS		2020-02-17	296	10		1	Online	1b
55	Het Laatste Nieuws online	Familie Tine Nys in cassatieberoep tegen uitspraak euthanasieproces: wat betekent dat?			2020-02-17	224	11		1	Online	1b
56	De Standaard	Het cadeau van een mooie dood	Geerdt Magiels	M	2020-02-15	1726	6	38	7	10	3
57	De Standaard online	Het cadeau van een mooie dood	Jip Van & Veerle Beel	M/V	2020-02-15	1775	6		7	Online	3
58	De Morgen	lezersbrieven	Prof. dr. em. Herman Nys, Voorzitter AZ Nikolaas	M	2020-02-15	421	0	23	3.6	3	9
59	De Standaard	'Palliatieve zorg mag euthanasie niet afremmen'	Veerle Beel	V	2020-02-14	477	6	14	6	4	7
60	VRT NWS De Redactie	PLAN B #19: "Heeft het euthanasieproces in Franstalig België ook voor zoveel ophef gezorgd?"	VRT NWS		2020-02-14	158	14		1	Online	7
61	De Standaard online	‘Palliatieve zorg mag euthanasie niet afremmen’	Veerle Beel		2020-02-14	457	6		6	Online	7
62	Le Soir	«Sainte Bretécher, Prions pour moi…»
63	Knack VIP online	Verscheidene katholieke ziekenhuizen remmen euthanasie af			2020-02-13	460			1	Online	1a,8
64	De Morgen online	Katholieke ziekenhuizen remmen de euthanasiewet af. Dit hoort niet	Bart Eeckhout	M	2020-02-13	453	9		2	Online	1a,3,8
65	Het Nieuwsblad	Moeder Tine Nys overleden na hartstilstand			2020-02-13	182	6	5	1	5	3
66	Gazet van Antwerpen online	Euthanasieproces: moeder Tine Nys overleden na hartstilstand			2020-02-13	188	7		1	Online	3
67	Zita.be	Moeder Tine Nys overleden aan hartaanval tijdens euthanasiaproces
68	De Morgen	Standpunt	Bart Eeckhout		2020-02-13	461	1	8	2	3	9
69	De Morgen	Moeder van Tine Nys overlijdt na hartstilstand	belga		2020-02-13	217	7	9	1	4	3
70	Metro Time online	Moeder Tine Nys overleden aan hartaanval tijdens euthanasiaproces			2020-02-13	308	8		1	Online	3
71	Le Soir +	Mucoviscidose: que se passe-t-il à Liège?
72	Het Belang van Limburg	Moeder van Tine Nys overlijdt na hartstilstand			2020-02-13	181	7	6	1	4	3
73	Le Soir +	La mère de Tine Nys décède à la suite d’une attaque cardiaque
74	Het Laatste Nieuws online	Moeder Tine Nys overleden na hartstilstand			2020-02-12	387	6		1	Online	3
75	Knack VIP online	Moeder Tine Nys overleden na hartstilstand			2020-02-12	197	6		1	Online	3
76	De Standaard online	Moeder Tine Nys overleden na hartstilstand	Archiefbeeld Van		2020-02-12	204	6		1	Online	3
77	La Meuse	La mère de Tine Nys décède après avoir fait une crise cardiaque pendant le procès contre les médecins qui ont euthanasié sa fille de 38 ans
78	MSN België	Moeder Tine Nys overleden na hartstilstand
79	Belga	Un cas d'euthanasie devant les assises - La mère de Tine Nys décède à la suite d'une attaque cardiaque
80	Belga	Euthanasieproces - Moeder Tine Nys overleden na hartstilstand (2)	belga		2020-02-12	324	7		1	Online	3
81	De Morgen online	Moeder Tine Nys overleden na hartstilstand	belga		2020-02-12	311	6		1	Online	3
82	La Dernière Heure,	La mère de Tine Nys, victime d'une attaque cardiaque, est décédée
83	RTL info	Un cas d'euthanasie devant les assises - La mère de Tine Nys décède à la suite d'une attaque cardiaque
84	N Nieuws - Neteland Kempen Vlaanderen	Lutgart Simoens: ‘Eén raad? Oud worden: niet doen’
85	La Libre Belgique	Un cas d'euthanasie devant les assises - La mère de Tine Nys décède à la suite d'une attaque cardiaque
86	De Morgen online	Lutgart Simoens: ‘Ik heb een schoon leven gehad, met veel liefde en een prachtige job. Ik ben voldaan'	Hanne Van Tendeloo	V	2020-02-12	3876	18
87	Radio 100,7	Euthanasie fir Mënsche mat psychesche Krankheeten
88	Le Soir +	«Le goût amer des cocktails cubains»
89	La Libre Belgique	La mère de Tine Nys, victime d'une attaque cardiaque, est décédée
90	7s7	Procès euthanasie: la mère de Tine Nys est décédée
91	Knack VIP online	'Moreel applaus in de rechtszaal: andere tijden, andere zeden?'	Marc Cosyns	M	2020-02-11	2048	9		6	Online	2.7
92	Humo	Open venster	Marcel Cuvelier (lezersbrief)	M	2020-02-11	1296		138	3	Tijdschrift	9
93	Le Soir +	«Des îles grecques à la Belgique, la destruction programmée du droit d’asile»
94	Humo	Open venster	Marcel Cuvelier (lezersbrief)	M	2020-02-11	1334		56	3	Tijdschrift	9
95	Le Soir +	«Liberté pour Fariba Adelkhah et Roland Marchal, prisonniers scientifiques en Iran»
96	Knack VIP online	'Ethische dossiers verdienen beter dan parlementair snelrecht omdat er geen regering is'	Jean-Marie Dedecker (LDD)	M	2020-02-09	2343	12		6	Online	2.4
97	VRT NWS De Redactie	Alles lijkt ernaar dat het euthanasieproces een politiek proces moest worden	VRT NWS		2020-02-09	1084			3	Online	4
98	MSN België	"Euthanasieproces moest een politiek proces worden"
99	Le Vif	Vers une dépénalisation du "suicide assisté" ?
100	Het Nieuwsblad	Nathalie Meskens
101	Het Nieuwsblad online	Nathalie Meskens over zwanger zijn: “Laat die verandering in mijn leven maar komen”
102	Le Soir +	«La Règle 50 de la Charte olympique n’empiète pas sur les droits des athlètes»
103	Le Soir +	«Ne concédons pas trop vite au désespoir.Dépénalisation du suicide assisté ?»
104	Computertaal	De Domme Belg 213: het euthanasieproces had nooit mogen gebeuren
105	De Standaard online	‘Niemand is gedoemd tot euthanasie’	Veerle Beel	V	2020-02-06	1078	5		7	Online	3.7
106	De Standaard	‘Niemand is gedoemd tot euthanasie’	Veerle Beel	V	2020-02-06	1130	5	8	7	9	3.7
107	La Libre Belgique	La souffrance psychique gagnerait-elle à être mieux définie dans le cadre de l'euthanasie ?
108	Artsenkrant	Moreel applaus
109	La Libre Belgique	La souffrance psychique gagnerait-elle à être mieux définie dans le cadre de l'euthanasie ?
110	Knack VIP online	'Na het euthanasieproces zit iedereen alweer in de loopgraven'	Emmanuel Van Lierde	M	2020-02-05	1413	9		2	Online	5
111	Knack VIP online	'Tijdens het proces-Nys werden méér euthanasiegevallen geregistreerd'	Ann Peuteman	V	2020-02-05	569	7		1	Online	7
112	Knack	‘Misschien komt er toch nog iets goeds uit het verschrikkelijke euthanasieproces’	Ann Peuteman & foto’s Lies Willaert	V	2020-02-05	3186	11	10	6	Tijdschrift	1b,3
113	Het Laatste Nieuws	BRIEF van de dag	Naam bekend		2020-02-05	400		14	3	3	9
114	Nieuws	Vrijspraak geeft vrijbrief voor euthanasie
115	De Tijd online	Euthanasieproces verengd tot keuze voor of tegen de wet	Joris van Cauter		2020-02-05	823	9		6	Online	1a,1b
116	Knack VIP online	'We moeten ernstig nadenken over de blinde vlek in de Belgische euthanasiewet'	Vrije Tribune		2020-02-05	1231	12		6	Online	1a,3,7
117	Het Laatste Nieuws online	BRIEF van de dag	Naam bekend		2020-02-05	392	4		3	Online	9
118	Knack VIP online	Ariane Bazan en Wim Distelmans: 'Misschien komt er toch nog iets goeds uit het verschrikkelijke euthanasieproces'	Ann Peuteman	V	2020-02-04	6537	16		6	Online	1b,3
119	Humo	‘ALS JE AAN MENSEN VAN BOVEN DE 80 ZOU VRAGEN OF HET LEVEN VOOR HEN NOG HOEFT, ZOU JE SCHRIKKEN HOEVEEL ER NEE ANTWOORDEN’			2020-02-04	4111	24	110
120	Humo	'Als je aan mensen van boven de 80 zou vragen of het leven voor hen nog hoeft, zou je schrikken hoeveel er nee antwoorden'	HANNE VAN TENDELOO & FOTO'S SASKIA VANDERSTICHELE	V	2020-02-04	4061	24	110
121	Het Laatste Nieuws online	HET DEBAT. Is de euthanasiewet aan een evaluatie toe?			2020-02-04	1548	9		3	Online	1a
122	Wort.lu	L’euthanasie pour cause psychique dans la ligne de mire
123	Het Laatste Nieuws online	HET DEBAT. Is de euthanasiewet aan een evaluatie toe? Dit is jullie mening			2020-02-04	438	13		3	Online	1a,7
124	Kerknet	Emmanuel Van Lierde: 'Vrijspraak geeft vrijbrief voor euthanasie'
125	Het Nieuwsblad/Regionaal: Brussel-Noordrand	Over je eigen lot beslissenNiemand weet wat ondraaglijk ...	Naam en adres bekend op de redactie		2020-02-04	479	9	12	7	3	3.7
126	Het Laatste Nieuws	Mama Tine Nys in coma, dag na uitspraak proces	CMG		2020-02-03	205	9	12	1	8	3
127	De Morgen online	Psychiater Lieve Thienpont: ‘Had ik Tine maar tien jaar eerder op consultatie gehad'	Sara Vandekerckhove	V	2020-02-03	1185	13		6	Online	3
128	MSN België	Waarom wordt autisme bij vrouwen minder vaak herkend?
129	De Standaard	Distelmans niet gekant tegen evaluatie van euthanasiewet	Veerle Beel	V	2020-02-03	398	7	11	6	7	1a,5
130	De Morgen	'Waardig sterven, daar blijf ik voor staan'	SARA VANDEKERCKHOVE	V	2020-02-03	1173	7	6	6	10	3.7
131	De Standaard online	Distelmans niet gekant tegen evaluatie van euthanasiewet	Veerle Beel	V	2020-02-03	380	7		6	Online	1a,5
132	De Morgen online	De vrouw van advocaat Walter Van Steenbrugge: ‘Ik heb al veel enge zaken meegemaakt'	Jeroen Denaeghel	M	2020-02-03	4167	14
133	De Morgen	lezersbrieven	Rob Vanderwildt & Prof. dr. Klaas De Brucke	M	2020-02-03	367		24	3	3	9
134	Gazet van Antwerpen	Moeder Tine Nys getroffen door hartstilstand	phu, tlb		2020-02-03	188	6	10	1	7	3
135	Het Laatste Nieuws online	Mama Tine Nys in coma, dag na uitspraak proces	CMG		2020-02-03	205	9		1	Online	3
136	Het Laatste Nieuws online	Psychiater Lieve Thienpont: “Had ik Tine maar tien jaar eerder op consultatie gehad”			2020-02-03	1213	13		6	Online	3
137	Het Nieuwsblad online	Moeder van Tine Nys getroffen door hartstilstand	phu, tlb		2020-02-03	202	7		1	Online	3
138	Nieuws	Vergeten vragen van de voorbije week (83)
139	De Morgen online	Crombez wil onderzoek naar inmenging in euthanasieproces: ‘Waarom is dossier naar assisen gestuurd?'	ADN		2020-02-02	798	13		1	Online	4
140	De Zondag/Mechelen	Moeder van Tine Nys in coma na hartstilstand			2020-02-02	371	8	6	1	5	3
141	De Zondag/Denderland	Moeder van Tine Nys in coma na hartstilstand			2020-02-02	371	8	6	1	5	3
142	De Zondag/Limburg Zuid	Moeder van Tine Nys in coma na hartstilstand			2020-02-02	371	8	6	1	5	3
143	De Zondag/West-Vlaanderen Midden	Moeder van Tine Nys in coma na hartstilstand			2020-02-02	371	8	6	1	5	3
144	De Zondag/Westkust Middenkust	Moeder van Tine Nys in coma na hartstilstand			2020-02-02	371	8	6	1	5	3
145	Nieuws	Euthanasie, een grondig debat ‘in Gods naam’
146	VRT NWS De Redactie	Pyschiater Lieve Thienpont strijdvaardig na vrijspraak in euthanasieproces: "Ik zet mijn werk voort, dat is zeker"	VRT NWS		2020-02-02	634	16		1	Online	1b,3
147	De Zondag/Gent-Wetteren	Moeder van Tine Nys in coma na hartstilstand			2020-02-02	371	8	6	1	5	3
148	De Zondag/Kempenland	Moeder van Tine Nys in coma na hartstilstand			2020-02-02	371	8	6	1	5	3
149	De Zondag/Oost-Brabant	Moeder van Tine Nys in coma na hartstilstand			2020-02-02	371	8	6	1	5	3
150	De Zondag/West-Vlaanderen Zuid	Moeder van Tine Nys in coma na hartstilstand			2020-02-02	371	8	6	1	5	3
151	De Zondag/Limburg Noord	Moeder van Tine Nys in coma na hartstilstand			2020-02-02	371	8	6	1	5	3
152	De Zondag/Deinze-Meetjesland	Moeder van Tine Nys in coma na hartstilstand			2020-02-02	371	8	6	1	5	3
153	De Zondag/Brussel en Rand	Moeder van Tine Nys in coma na hartstilstand			2020-02-02	371	8	6	1	5	3
154	Het Nieuwsblad online	Hartstilstand op dag van vrijspraak dokters			2020-02-02	566	6		1	Online	3
155	De Zondag/Antwerpen Zuid	Moeder van Tine Nys in coma na hartstilstand			2020-02-02	371	8	6	1	5	3
156	Het Laatste Nieuws online	Crombez wil onderzoek naar inmenging in euthanasieproces: “Ik wil ook weten waarom dat dossier naar assisen gestuurd is”			2020-02-02	805	18		1	Online	4
157	De Zondag/Waasland	Moeder van Tine Nys in coma na hartstilstand			2020-02-02	371	8	6	1	5	3
158	De Zondag/Brugge-Oostkust	Moeder van Tine Nys in coma na hartstilstand			2020-02-02	371	8	6	1	5	3
159	De Zondag/Antwerpen Noord	Moeder van Tine Nys in coma na hartstilstand			2020-02-02	371	8	6	1	5	3
160	Gazet van Antwerpen online	Antwerpse artsen getuigen over toediening euthanasie: “Ik ga het niet meer doen”	Klaas Maenhout	M	2020-02-01	354	12		7	Online	7
161	Le Vif	Procès pour euthanasie: la mère de Tine Nys victime d'une attaque cardiaque
162	Het Nieuwsblad	Afmattend en beladen, maar niet overbodig			2020-02-01	647	6	8	1	5	3
163	Het Laatste Nieuws	"Er zijn foutjes gebeurd. Maar ik kan nog in de spiegel kijken"	CELIEN MOORS	V	2020-02-01	896	12	8	1	11	3
164	Gazet van Antwerpen	Jan Dockx (64), huisarts, 10 x euthanasie toegediend “Altijd al afkeer voor gehad”			2020-02-01	320	13	8	7	9	3
165	Belga	Euthanasieproces - Moeder Tine Nys in kunstmatige coma na hartstilstand (advocaat familie) (3)	belga		2020-02-01	452	11		1	Online	3
166	De Standaard	Pijnlijk proces zet politici aan het werk	Bart Brinckman	M	2020-02-01	389	7	2	5	5	1b,4
167	De Morgen	Opluchting overheerst bij artsen	HLN		2020-02-01	186	4	5	1	4	3
168	De Morgen	Geen winnaars	DOUGLAS DE CONINCK	M	2020-02-01	459	2	8	5	3	1b
169	De Standaard	Volgens	Bernard Dewulf	M	2020-02-01	656	1	9	7	4	9
170	Het Laatste Nieuws online	Joris Van Hove na vrijspraak in euthanasieproces: “Er zijn foutjes gebeurd. Maar ik kan nog in de spiegel kijken”			2020-02-01	867	19		1	Online	1b,3
171	De Standaard online	Commentaar	Bart Brinckman	M	2020-02-01	382			5	Online	9
172	La Dernière Heure	Procès euthanasie: la mère de Tine Nys victime d'une attaque cardiaque
173	La Libre Belgique	Procès euthanasie: la mère de Tine Nys victime d'une attaque cardiaque
174	Het Nieuwsblad online	Politiek buigt zich over euthanasiekwestie			2020-02-01	264	5		1	Online	1a,4
175	VRT NWS De Redactie	De jury heeft gesproken op het euthanasieproces, maar niet alle vragen zijn beantwoord	VRT NWS		2020-02-01	1078	13		1	Online	1b
176	Belga	Un cas d'euthanasie devant les assises - La mère de Tine Nys victime d'une attaque cardiaque (2)
177	De Morgen	Herziene euthanasiewet nog niet voor morgen	ROEL WAUTERS	M	2020-02-01	767	6	5	1	10	1a
178	Het Nieuwsblad	Wet moet onder de loep	Arnout Gyssels en Frank Poosen	M	2020-02-01	648	5	10	1	7	1a
179	Het Laatste Nieuws	Zo schoon kan sterven zijn			2020-02-01	1739	5	8	7	9	3
180	Het Laatste Nieuws	Politiek is wakker geschud: wet krijgt evaluatie	FME		2020-02-01	199	7	8	1	4	1a,4
181	Het Nieuwsblad	Het leek soms wel het autismeproces	Tom Le Bacq	M	2020-02-01	1475	6	18	2	10	6
182	Het Belang van Limburg	Euthanasie of hulp bij zelfdoding?	Marc Desmet & palliatieve zorgarts Jessa Ziekenhuis Hasselt & voorzitter stuurgroep Ethiek Federatie Palliatieve Zorg Vlaanderen		2020-02-01	482	5	15	6	3	1a
183	Het Laatste Nieuws	"Ook ik werd geconfronteerd met arts die zijn collega's ervan beschuldigde dat ze mij euthanasie opdrongen"	V. Deblaere		2020-02-01	632	16	22	3	7	3
184	Het Belang van Limburg	Onschuldig	Indra Dewitte	V	2020-02-01	435	1	2	2	4	1b
185	Het Belang van Limburg	“Dit proces heeft alleen méér verdriet veroorzaakt”	Jesse Van Regenmortel	M	2020-02-01	762	7	2	1	11	3
186	De Morgen online	Jef Vermassen kijkt terug op het euthanasieproces: ‘Het stinkt precies wel allemaal een beetje'	Cathy Galle	V	2020-02-01	1113	14		1	Online	1b,3
187	De Standaard online	Niemand komt hier ongeschonden uit			2020-02-01	1708	5		7	Online	3
188	Het Belang van Limburg online	“Dit proces heeft alleen méér verdriet veroorzaakt”	Jesse Van Regenmortel	M	2020-02-01	791	7		1	Online	3
189	Het Belang van Limburg online	Onschuldig	Indra Dewitte	V	2020-02-01	435	1		2	Online	1b
190	7s7	Euthanasie devant les assises: la mère de Tine Nys victime d'une attaque cardiaque
191	Le Vif	Procès pour euthanasie: la mère de Tine Nys victime d'une attaque cardiaque
192	De Standaard online	la	Bernard Dewulf	M	2020-02-01	622	1		7	Online	9
193	Het Nieuwsblad online	Drie vrijspraken, drie meningen: zo verschillend dacht de jury over verdachten in euthanasieproces			2020-02-01	250	13		1	Online	1b
194	Het Laatste Nieuws online	Zo schoon kan sterven zijn			2020-02-01	1607	5		7	Online	3
195	Sud Presse	Euthanasie devant les assises: la mère de Tine Nys victime d’une attaque cardiaque
196	Gazet van Antwerpen online	Moeder van Tine Nys in coma na hartstilstand			2020-02-01	414	8		1	Online	3
197	Het Nieuwsblad	“Dit proces heeft alleen méér verdriet veroorzaakt”	Jesse Van Regenmortel	M	2020-02-01	785	7	8	1	9	3
198	Gazet van Antwerpen	Heet van de tong...	Anna Vandenbroucke	V	2020-02-01	467	4	41	7	3	9
199	Belga	Un cas d'euthanasie devant les assises - La mère de Tine Nys victime d'une attaque cardiaque
200	L'Avenir	Euthanasie : la faille
201	Het Laatste Nieuws online	“Artsen twijfelen over euthanasie”			2020-02-01	169	4		7	Online	7
202	Het Laatste Nieuws online	“Ook ik werd geconfronteerd met arts die zijn collega's ervan beschuldigde dat ze mij euthanasie opdrongen”	V. Deblaere		2020-02-01	632	16		3	Online	3
203	De Morgen online	Familie Nys na euthanasieproces opnieuw getroffen: moeder van Tine in coma na hartstilstand	Het Laatste Nieuws		2020-02-01	245	13		1	Online	3
204	La Libre Belgique	Procès euthanasie: la mère de Tine Nys victime d'une attaque cardiaque
205	De Standaard online	Zou Tine Nys’ euthanasie nu anders verlopen?			2020-02-01	921	7		6	Online	1b
206	Het Nieuwsblad online	Autisme-experte fileert de vele beweringen rond deze ‘gevaarlijke, ongeneeslijke ziekte’: “Het is géén ziekte, wat de term ‘ongeneeslijk’ al helemaal irrelevant maakt’			2020-02-01	810	22		6	Online	6
207	De Tijd online	Een wake-upcall voor de huisarts	Piet Depuydt	M	2020-02-01	2080	5		6	Online	7
208	Het Laatste Nieuws online	Politiek is wakker geschud: wet krijgt evaluatie	FME		2020-02-01	199	7		1	Online	1a,4
209	De Standaard	Niemand komt hier ongeschonden uit	Veerle Beel	V	2020-02-01	1690	5	6	7	8	3
210	De Standaard	Driemaal vrijspraak	vbr		2020-02-01	200	2	6	1	5	1b
211	De Morgen	'Dit leek soms wel op dossier Bende van Nijvel'	CATHY GALLE	V	2020-02-01	1159	9	4	1	13	1b
212	De Tijd	Een wake-upcall voor de huisarts	Piet Depuydt	M	2020-02-01	2000	5	13	6	9	7
213	De Standaard	Zou Tine Nys' euthanasie nu anders verlopen?	Joris Vandenberghe	M	2020-02-01	890	7	35	6	6	1b
214	Het Belang van Limburg	Politiek buigt zich over euthanasiewet, maar wordt het uitbreiden of inperken?	Arnout Gyssels en Frank Poosen	M	2020-02-01	655	11	3	1	11	1a,4
215	Het Laatste Nieuws	"Artsen twijfelen over euthanasie"			2020-02-01	169	4	8	1	3	7
216	Het Laatste Nieuws online	“Eén aanvraag voor euthanasie per dag. Vroeger was dat er één per twee weken”			2020-01-31	575	14		6	Online	7
217	La Libre Belgique	Procès euthanasie: les trois médecins accusés du meurtre de Tine Nys ont été acquittés
218	Metro Time online	Euthanasie voor assisen – Drie artsen vrijgesproken voor vergiftiging	belga		2020-01-31	253	8		1	Online	1b,5
219	Le Soir +	Karel De Gucht obtient gain de cause dans l’affaire fiscale
220	Gazet van Antwerpen online	Advocaat Fernand Keuleneer reageert op arrest euthanasieproces: “Hopelijk stelt politiek zich vragen bij deze ‘industrie’”			2020-01-31	378	15		1	Online	1b,4,5
221	De Specialist	Euthanasie voor assisen - "Ik ben opgelucht" (Wim Distelmans)
222	Nord Eclair	Euthanasie de Tine Nys: les trois médecins acquittés
223	RTL info	Un cas d'euthanasie devant les assises - Les trois médecins sont acquittés
224	De Morgen online	Beklaagden euthanasieproces halen opgelucht adem: ‘Wij kunnen verder doen!'	Douglas De Coninck	M	2020-01-31	1126	9		1	Online	3
225	De Morgen online	Vrijspraak voor drie artsen: doek valt over euthanasieproces in Gent	Douglas De Coninck	M	2020-01-31	391	10		1	Online	1b
226	Metro	Inquiets, les médecins veulent une évaluation de la loi sur l’euthanasie
227	MSN België	"Artsen twijfelen over euthanasie"
228	De Morgen online	Motivering hof en jury op euthanasieproces: ‘Twijfel voor uitvoerende arts, geen fout voor psychiater'	IB		2020-01-31	426	14		1	Online	1b
229	De Morgen online	Artsenkrant: ‘Zeven op tien artsen willen evaluatie euthanasiewet'	belga		2020-01-31	281	8		7	Online	1a,7
230	La Libre Belgique	Procès euthanasie: l'Open Vld, soulagé, envoie un message à peine voilé au CD&V
231	De Standaard online	Na het arrest: wat betekent het euthanasieproces?	Nikolas Vanhecke	M	2020-01-31	922	7		7	Online	9
232	BRF.online	Euthanasie-Prozess in Gent – Ärzte freigesprochen
233	Gazet van Antwerpen online	Proces rond dood Tine Nys maakt artsen onzeker over euthanasie: “Dat die collega’s daar zaten, weegt”			2020-01-31	583	16		1	Online	7
234	RTL info	Un cas d'euthanasie devant les assises - Des doutes pour le médecin exécutant, pas pour le psychiatre
235	Le Vif	Enquête sur l'euthanasie: les médecins veulent une évaluation de la loi
236	Le Vif	L'euthanasie pour souffrances psychiques aux assises: des doutes pour le médecin exécutant, pas pour le psychiatre
237	Radio2.be	Euthanasieproces in Gent: 3 dokters vrijgesproken
238	Le Vif	Enquête sur l'euthanasie: les médecins veulent une évaluation de la loi
239	LN24	Procès euthanasie: les trois médecins accusés du meurtre de Tine Nys ont été acquittés
240	De Standaard online	Keuleneer: ‘Euthanasiewet in de praktijk afgeschaft’	Fernand Keuleneer	M	2020-01-31	315	6		1	Online	1a
241	Knack VIP online	Euthanasie voor assisen - Twijfel voor uitvoerende arts, geen enkele fout voor psychiater	Developed by Natch for Roularta Business Information		2020-01-31	223	12		1	Online	1b
242	VRT NWS De Redactie	Op heteuthanasieproces in Gent zijn de drie artsen vrijgesproken voor gifmoord opTine Nys	VRT NWS		2020-01-31	262	15		1	Online	1b
243	Het Nieuwsblad online	Proces rond dood Tine Nys maakt artsen onzeker over euthanasie: “Dat die collega’s daar zaten, weegt”			2020-01-31	197	16		1	Online	7
244	Het Nieuwsblad online	Advocaat Fernand Keuleneer reageert op arrest euthanasieproces: “Wet is de facto afgeschaft. Hopelijk stelt politiek zich vragen bij deze ‘industrie’”			2020-01-31	397	20		1	Online	1a,1b,4,5
245	De Morgen online	Advocaat Walter Van Steenbrugge over euthanasieproces: ‘Zaken gebeurd die toch niet normaal zijn'	TTR		2020-01-31	534	13		1	Online	1b
246	Het Laatste Nieuws online	CD&V pleit voor evaluatie euthanasiewet: “Vandaag is de euthanasiewet schuldig verklaard”			2020-01-31	338	11		1	Online	1a,4
247	Gazet van Antwerpen online	Politiek wil “brolwerk” in euthanasiewet aanpassen, maar hoe? “Onzorgvuldige en subjectieve wet”			2020-01-31	666	12		1	Online	1a,4
248	De Morgen online	Op het euthanasieproces zijn geen winnaars	Douglas De Coninck	M	2020-01-31	443	6		1	Online	1b
249	De Standaard	'Ook artsen moeten zich aan de wet houden'	Veerle Beel & Jorn Van Thillo	V&M	2020-01-31	751	8	8	1	10	1a
250	Het Nieuwsblad/Pajot-Brussel-Rand	7 op 10 dokters willen evaluatie euthanasiewet	kba		2020-01-31	189	7	1	7	10	1a,7
251	Het Nieuwsblad/Waasland	7 op 10 dokters willen evaluatie euthanasiewet	kba		2020-01-31	189	7	1	7	10	1a,7
252	Het Laatste Nieuws	Euthanasie zal nooit meer hetzelfde zijn	ERWIN VERHOEVEN	M	2020-01-31	399	6	1	1	11	7
253	Belga	Euthanasie voor assisen - Drie artsen vrijgesproken voor vergiftiging (4)	belga		2020-01-31	395	8		1	Online	1b,5
254	Belga	Euthanasie voor assisen - "Ik ben opgelucht" (Wim Distelmans)	belga		2020-01-31	248	8		1	Online	3
255	Belga	Un cas d'euthanasie devant les assises - Les trois médecins sont acquittés
256	Belga	Euthanasieproces - "Vandaag is de euthanasiewet schuldig verklaard" (Els Van Hoof) (2)	belga		2020-01-31	421	10		1	Online	1a,4
257	Belga	Euthanasieproces - Tele-Onthaal ontving helft meer oproepen rond euthanasie	belga		2020-01-31	323	8		1	Online	7
258	Gazet van Antwerpen	“We zijn tien jaar gegijzeld geweest”	jesse van regenmortel	M	2020-01-31	1209	6	2	1	11	1b,3,5
259	Het Nieuwsblad/Pajot-Brussel-Rand	Geen moord, maar reguliere euthanasie	jvr		2020-01-31	216	5	1	1	6	1b,5
260	Het Nieuwsblad	Driewerf onschuldig			2020-01-31	1226	2	2	1	10	1b
261	Het Belang van Limburg	Euthanasieproces maakt veel artsen onzeker	Koen Baumers	M	2020-01-31	485	5	3	7	7	7
262	Het Nieuwsblad/Oostende-Westhoek	7 op 10 dokters willen evaluatie euthanasiewet	kba		2020-01-31	189	7	1	7	10	1a,7
263	La Nouvelle Gazette	Robert Roosbeek se confie: «Voici pourquoi je veux mourir!»
264	La Dernière Heure	Procès euthanasie: les trois médecins accusés du meurtre de Tine Nys ont été acquittés
265	La Libre Belgique	Procès euthanasie: les trois médecins accusés du meurtre de Tine Nys ont été acquittés
266	Nord Eclair	Robert Roosbeek se confie: «Voici pourquoi je veux mourir!»
267	La Capitale	Euthanasie de Tine Nys: les trois médecins acquittés
268	De Standaard online	Commentaar	Karel Verhoeven	M	2020-01-31	391			2	Online	9
269	De Morgen online	Artsen reageren op vrijspraak: ‘Niemand is hier ongeschonden uitgekomen'	Redactie		2020-01-31	314	9		1	Online	3
270	Het Laatste Nieuws online	Onze reporter op het euthanasieproces. “Dit proces gaat nazinderen, niet in het minst in de medische wereld”	Nadine Van Der Linden	V	2020-01-31	600	17		7	Online	6.7
271	La Capitale	Robert Roosbeek se confie: «Voici pourquoi je veux mourir!» …
272	Medi-Sfeer	Euthanasie voor assisen - "Ik ben opgelucht" (Wim Distelmans)
273	De Morgen online	Uitgesloten advocaat Fernand Keuleneer: ‘Euthanasie wordt veralgemeend recht op zelfdoding'	Redactie		2020-01-31	233	10		1	Online	2
274	La Province	L’ancien Diable se fait euthanasier ce vendredi: témoignage vidéo «Ce sera dur mais c’est la seule solution» …
275	Het Belang van Limburg online	Na het euthanasieproces: “Nood aan parlementair debat” en “tijd voor uitbreiding”			2020-01-31	472	11		1	Online	1a,4
276	Metro Time online	Wim Distelmans: “Ik ben opgelucht”	belga		2020-01-31	243	5		1	Online	3
277	Metro Time online	Euthanasie voor assisen – “Artsen twijfelen over euthanasie”	belga		2020-01-31	273	7		1	Online	7
278	De Specialist	Euthanasie voor assisen - Drie artsen vrijgesproken voor vergiftiging
279	MSN België	Twijfel voor uitvoerende arts, geen enkele fout voor psychiater
280	Le Vif	L'euthanasie pour souffrances psychiques aux assises: les trois médecins acquittés
281	La Dernière Heure	Inquiets, les médecins veulent une évaluation de la loi sur l'euthanasie
282	Le Soir +	Le procès «euthanasie» à Gand: les trois médecins sont acquittés
283	Het Laatste Nieuws online	Wim Distelmans opgelucht over vrijspraak: “Gebleken dat euthanasiewet werkt zoals hij is”			2020-01-31	222	12		1	Online	1a,1b,3
284	Gazet van Antwerpen online	De sleutelmomenten uit het turbulente proces van Tine Nys			2020-01-31	1028	9		4	Online	1b
285	Metro Time online	Advocaat Walter Van Steenbrugge: “Verwachte uitspraak, maar toch grote opluchting”	belga		2020-01-31	350	10		1	Online	1b,3
286	MSN België	"Vandaag is de euthanasiewet schuldig verklaard"
287	Metro Time online	“Vandaag is de euthanasiewet schuldig verklaard”	belga		2020-01-31	331	6		1	Online	1a
288	Het Laatste Nieuws online	Advocaat Walter Van Steenbrugge: “Zaken gebeurd die toch niet normaal zijn”			2020-01-31	532	11		1	Online	1b
289	Het Laatste Nieuws online	Euthanasiedokters zijn geen moordenaars			2020-01-31	1835	4		1	Online	5
290	L'Avenir	Euthanasie de Tine Nys: les trois médecins accusés de meurtre ont été acquittés
291	VRT NWS De Redactie	Advocaat Keuleneer die eerder moest terugstappen uit proces: "Euthanasie wordt nu iets vanzelfsprekends"	VRT NWS		2020-01-31	375	13		1	Online	1b,5
292	Metro Time online	Drie artsen vrijgesproken op euthanasieproces			2020-01-31	374	5		1	Online	1a
293	Knack VIP online	Wim Distelmans: "Ik ben opgelucht"	belga		2020-01-31	250	5		1	Online	3
294	Belga	Un cas d'euthanasie devant les assises - Des doutes pour le médecin exécutant, pas pour le psychiatre (motivation jury)
295	Belga	Euthanasieproces - "Euthanasiewet is zonder controle" (Fernand Keuleneer) (2)	belga		2020-01-31	421	7		1	Online	1a,5
296	Belga	Euthanasie voor assisen - Drie artsen vrijgesproken voor vergiftiging (3)	belga		2020-01-31	256	8		1	Online	1b,5
297	Belga	Un cas d'euthanasie devant les assises - "Justice a été rendue", selon l'avocat de la psychiatre
298	Belga	Un cas d'euthanasie devant les assises - Un soulagement pour l'Open Vld; une nécessaire évaluation pour le CD&amp;V
299	Belga	Euthanasie voor assisen - Twijfel voor uitvoerende arts, geen enkele fout voor psychiater (motivering vrijspraken)	belga		2020-01-31	222	14		1	Online	1b
300	Belga	Euthanasie voor assisen - "Bevestiging dat wetgeving werkt" (Jean-Jacques De Gucht)	belga		2020-01-31	279	10		1	Online	1a,4
301	Belga	Euthanasie voor assisen - "Artsen twijfelen over euthanasie" (Artsenkrant)	belga		2020-01-31	276	8		1	Online	7
302	Belga	Euthanasie voor assisen - "Verwachte uitspraak, maar toch grote opluchting" (Walter Van Steenbrugge)	belga		2020-01-31	354	12		1	Online	1b,3
303	Het Nieuwsblad/Meetjesland-Leiestreek	7 op 10 dokters willen evaluatie euthanasiewet	kba		2020-01-31	189	7	1	7	10	1a,7
304	Het Nieuwsblad/Roeselare-Tielt-Izegem	7 op 10 dokters willen evaluatie euthanasiewet	kba		2020-01-31	189	7	1	7	10	1a,7
305	Het Laatste Nieuws	"Eén aanvraag voor euthanasie per dag. Vroeger was dat er één per twee weken"	Patrick Wyffels & LUC BEERNAERT	M	2020-01-31	553	14	4	6	11	7
306	Het Laatste Nieuws	Euthanasiedokters zijn geen moordenaars	joris v.H. & Joris Van Cauter & advocaat burgerlijke partij & Wim Distelmans & ERWIN VERHOEVEN	M	2020-01-31	1820	4	2	1	11	5
307	Het Nieuwsblad/Leuven-Hageland	Geen moord, maar reguliere euthanasie	jvr		2020-01-31	215	5	1	1	6	1b,5
308	Het Laatste Nieuws	De laatste woorden van de beschuldigden			2020-01-31	250	6	2	1	5	1b
309	Radio2.be	LEIF-arts Patrick Wyffels over euthanasieproces: "Vrijspraak is een opluchting maar artsen blijven bang"
310	7s7	Euthanasie devant les assises: malgré l'acquittement, “personne n'en ressort indemne”
311	Le Vif	Aucune insécurité ne peut entourer l'euthanasie
312	De Standaard online	‘Tijd om schuldig verzuim van voorbije achttien jaar weg te werken’	Klaas Maenhout & Simon Mouton	M	2020-01-31	792	11		6	Online	10.2
313	De Standaard online	‘We moeten bij euthanasie nog meer aandacht hebben voor de familie en het rouwproces’	Klaas Maenhout	M	2020-01-31	820	14		6	Online	3.7
314	RTL info	Procès d'un cas d'euthanasie en Belgique: les trois médecins acquittés
315	Le Soir +	Coranavirus, l’urgence internationale décrétée: les recommandations de l’OMS pour éviter la propagation
316	Metro Time online	Vermassen: “Er is recht geschied”	belga		2020-01-31	235	5		1	Online	1b
317	Gazet van Antwerpen online	Vrijgesproken artsen reageren na turbulent euthanasieproces: “Niemand is hier ongeschonden uitgekomen”			2020-01-31	363	11		1	Online	1b,3
318	RTL info	Procès inédit pour euthanasie devant les assises: inquiets, les médecins vont-ils à présent refuser toute demande?
319	Radio 1 Belgium	Advocaat Keuleneer die eerder moest terugstappen uit proces: "Euthanasie wordt nu iets vanzelfsprekends"
320	De Tijd online	Politieke debat na uitspraak euthanasieproces kan beginnen	Nora Sleiderink	V	2020-01-31	769	7		1	Online	4
321	TV Oost	Alle artsen vrijgesproken op ophefmakend euthanasieproces
322	Radio2.be	Tele-Onthaal krijgt dubbel zoveel oproepen over euthanasie
323	Het Nieuwsblad online	Politiek wil “brolwerk” in euthanasiewet aanpassen, maar hoe? “Onzorgvuldige en subjectieve wet”			2020-01-31	717	12		1	Online	1a,4
324	La Meuse	Euthanasie de Tine Nys: les trois médecins acquittés
325	Knack VIP online	Euthanasie voor assisen - Drie artsen vrijgesproken voor vergiftiging	belga		2020-01-31	230	8		1	Online	1b,5
326	Het Nieuwsblad online	Drie artsen vrijgesproken na turbulent euthanasieproces: “Niemand is hier ongeschonden uitgekomen, maar ik ga goed slapen”			2020-01-31	364	16		1	Online	1b,3
327	Sud Presse	Cas d’euthanasie devant les assises de Gand: les trois médecins accusés du meurtre de Tine Nys ont été acquittés
328	La Libre Belgique	Un cas d'euthanasie devant les assises - Les trois médecins sont acquittés
329	De Standaard online	Waarom het werk van Jan Van Eyck nog steeds onovertroffen is			2020-01-31	334	11
330	La Meuse	Robert Roosbeek se confie: «Voici pourquoi je veux mourir!»
331	Het Laatste Nieuws online	De laatste woorden van de beschuldigden			2020-01-31	350	6		1	Online	1b
332	La Dernière Heure	Procès euthanasie: les trois médecins accusés du meurtre de Tine Nys ont été acquittés
333	Het Laatste Nieuws online	Euthanasie zal nooit meer hetzelfde zijn			2020-01-31	1837	6		1	Online	7
334	Gazet van Antwerpen online	Drie artsen vrijgesproken in euthanasieproces Tine Nys, na urenlang beraad van assisenjury			2020-01-31	1506	12		1	Online	1b
335	Le Soir +	Procès de l’euthanasie à Gand: les trois médecins acquittés
336	Het Laatste Nieuws online	Jury euthanasieproces Tine Nys oordeelt dat drie dokters niet schuldig zijn aan gifmoord			2020-01-31	275	13		1	Online	1b,5
337	Le Vif	Enquête sur l'euthanasie: les médecins veulent une évaluation de la loi
338	Le Soir +	Le procès «euthanasie» à Gand: les trois médecins sont acquittés
339	Gazet van Antwerpen online	STANDPUNT. De nieuwe angst van de huisdokter			2020-01-31	440	7		5	Online	7
340	L'Avenir	Un cas d'euthanasie devant les assises - Des doutes pour le médecin exécutant, pas pour le psychiatre
341	MSN België	Drie artsen vrijgesproken voor vergiftiging
342	VivreIci	Procès euthanasie à Gand: les trois médecins sont acquittés
343	Het Laatste Nieuws	Nazinderen	NADINE VAN DER LINDEN	V	2020-01-31	575	1	2	5	5	9
344	Het Laatste Nieuws	"Hij hielp kinderen leven. Maar wist ook wanneer hij ze moest laten gaan"	ANNICK DE WIT	V	2020-01-31	1650		13
345	Het Nieuwsblad/Aan Gent gebonden	7 op 10 dokters willen evaluatie euthanasiewet	kba		2020-01-31	189	7	1	7	10	1a,7
346	Het Nieuwsblad/Dender	7 op 10 dokters willen evaluatie euthanasiewet	kba		2020-01-31	189	7	1	7	10	1a,7
347	De Standaard	We zijn allemaal een beetje jury	Karel Verhoeven	M	2020-01-31	396	6	2	7	5	5
348	Het Nieuwsblad/Leuven-Hageland	7 op 10 dokters willen evaluatie euthanasiewet	kba		2020-01-31	189	7	1	7	10	1a,7
349	Het Nieuwsblad/Kortrijk-Waregem-Menen	7 op 10 dokters willen evaluatie euthanasiewet	kba		2020-01-31	189	7	1	7	10	1a,7
350	Het Nieuwsblad/Vlaamse Ardennen-Gentse Rand	7 op 10 dokters willen evaluatie euthanasiewet	kba		2020-01-31	189	7	1	7	10	1a,7
351	Belga	Un cas d'euthanasie devant les assises - La loi sur l'euthanasie peut être modernisée, selon l'Ordre des médecins
352	Belga	Un cas d'euthanasie devant les assises - Inquiets, les médecins veulent une évaluation de la loi sur l'euthanasie (PRESS)
353	Belga	Un cas d'euthanasie devant les assises - "Un verdict attendu, mais un grand soulagement" pour l'avocat du médecin exécutant
354	Belga	Euthanasieproces - "Euthanasiewet upgraden zonder aan zelfbeschikkingsrecht te raken" (Orde van Artsen)	belga		2020-01-31	268	11		1	Online	1a,6
355	Belga	Un cas d'euthanasie devant les assises - "Aucun contrôle sur la loi euthanasie" (Fernand Keuleneer)
356	Le Vif	L'euthanasie pour souffrances psychiques aux assises: les trois médecins acquittés
357	De Morgen online	Aanpassing euthanasiewet niet voor morgen	ROEL WAUTERS	M	2020-01-31	800	5		1	Online	1a
358	De Morgen online	Artsen na het euthanasieproces: ‘Ik heb nu nog meer koudwatervrees bij psychisch lijden'	Michiel Martin	M	2020-01-31	888	13		1	Online	3
359	La Meuse	L'ancien Diable se fait euthanasier ce vendredi: témoignage vidéo
360	De Standaard online	‘Ik ga het niet meer doen’	Klaas Maenhout	M	2020-01-31	465	6		1	Online	3
361	De Morgen online	‘Hopelijk hebben patiënten nu opnieuw hoop dat ze menswaardig kunnen sterven'	Redactie		2020-01-31	277	11		1	Online	3.7
362	Het Laatste Nieuws online	Joris Van Hove en Godelieve Thienpont reageren opgelucht in VTM Nieuws			2020-01-31	523	11		1	Online	3
363	Het Laatste Nieuws online	Euthanasieproces zal ook politieke gevolgen hebben: elke partij verklaart haar standpunt			2020-01-31	749	11		1	Online	4
364	L'Avenir	Loi sur l'euthanasie: une modernisation peut être envisagée selon l'Ordre des médecins
365	Het Laatste Nieuws online	Letterlijk: zo motiveerde de assisenjury euthanasieproces haar beslissing			2020-01-31	761	8		1	Online	1b
366	Het Laatste Nieuws online	Tele-Onthaal ontving helft meer oproepen rond euthanasie			2020-01-31	320	7		1	Online	7
367	MSN België	Vermassen: "Er is recht geschied"
368	Le Soir +	Coronavirus: 12 Belges atterriront ce dimanche sur le territoire national
369	L'Avenir	Le débrief du jour: abattu après une course-poursuite | Bye Bye Britain | Carrasco de retour à l'Atlético
370	Flair NL	De vriendin van Mathieu (24) koos voor euthanasie: ‘Ze wilde slapen, het liefst voor altijd’
371	Het Nieuwsblad online	Vrijgesproken psychiater over de zaak die haar 10 jaar bezighield: “Ik ben bevrijd, maar het voelt wrang”			2020-01-31	344	17		1	Online	3
372	Knack VIP online	"Vandaag is de euthanasiewet schuldig verklaard"	belga		2020-01-31	338	6		1	Online	1a
373	Knack VIP online	Advocaat Walter Van Steenbrugge: "Verwachte uitspraak, maar toch grote opluchting"	belga		2020-01-31	357	10		1	Online	1b,3
374	Het Laatste Nieuws online	Drie artsen vrijgesproken op euthanasieproces			2020-01-31	274	5		1	Online	1a
375	De Standaard online	Huisartsen trekken zich terug uit euthanasiedossiers	Klaas Maenhout	M	2020-01-31	560	6		1	Online	7
376	De Standaard online	‘Ook artsen moeten zich aan de wet houden’	Veerle Beel & Jorn Van Thillo	M&V	2020-01-31	763	8		1	Online	1a
377	Metro	Un cas d’euthanasie devant les assises – Les trois médecins sont acquittés
378	Metro Time	Euthanasie voor assisen – Twijfel voor uitvoerende arts, geen enkele fout voor psychiater	belga		2020-01-31	216	12		1	Online	1b
379	De Standaard online	Keuleneer: ‘Euthanasiewet in de praktijk afgeschaft’			2020-01-31	290	6		1	Online	1a
380	Het Laatste Nieuws online	Jean-Jacques De Gucht: “Uitspraak is bevestiging dat wetgeving werkt”			2020-01-31	536	9		1	Online	1a,4
381	Het Belang van Limburg online	Advocaat Fernand Keuleneer: “Euthanasiewet is de facto afgeschaft'”			2020-01-31	409	8		1	Online	1a
382	BRF.online	Die Presseschau von Freitag, dem 31. Januar 2020
383	MSN België	"Niemand is hier ongeschonden uitgekomen"
384	Knack VIP online	Fernand Keuleneer over euthanasiewet na vrijspraak artsen: 'Een vodje papier'	Tex Van berlaer	M	2020-01-31	543	10		1	Online	1a
385	La Nouvelle Gazette	Euthanasie de Tine Nys: les trois médecins acquittés
386	Het Laatste Nieuws online	Artsen reageren op vrijspraak: “Niemand is hier ongeschonden uitgekomen”			2020-01-31	302	9		1	Online	3
387	L'Avenir	Un cas d'euthanasie devant les assises - Les trois médecins sont acquittés
388	De Tijd online	Drie artsen vrijgesproken in euthanasieproces			2020-01-31	654	5		1	Online	1a
389	Metro	Un cas d’euthanasie devant les assises – Des doutes pour le médecin exécutant, pas pour le psychiatre
390	Knack VIP online	Euthanasie voor assisen - "Artsen twijfelen over euthanasie"	belga		2020-01-31	280	7		7	Online	7
391	Het Laatste Nieuws online	Drie artsen vrijgesproken op euthanasieproces			2020-01-31	772	5		1	Online	1a
392	La Dernière Heure	Un cas d'euthanasie devant les assises - Des doutes pour le médecin exécutant, pas pour le psychiatre
393	La Dernière Heure	Inquiets, les médecins veulent une évaluation de la loi sur l'euthanasie
394	Het Laatste Nieuws online	Motivering hof en jury: “Twijfel voor uitvoerende arts, geen enkele fout voor psychiater”			2020-01-31	422	13		1	Online	1b
395	Het Laatste Nieuws online	Uitgesloten advocaat Fernand Keuleneer noemt euthanasie “industrie”: “Wet is zonder controle en iedereen doet wat hij wil”			2020-01-31	165	17		1	Online	1a,5
396	L'Echo	Euthanasie: un procès qui laissera des traces
397	RTL info	Les 3 médecins accusés d'avoir tué une patiente en l'euthanasiant ont été acquittés par la cour d'assises de Gand
398	Le Vif	L'euthanasie pour souffrances psychiques aux assises: des doutes pour le médecin exécutant, pas pour le psychiatre
399	Le Soir +	Procès de «l’euthanasie» à Gand: une saillie judiciaire contre une loi humaniste
400	Knack VIP online	Artsen vragen evaluatie euthanasiewetgeving	Geert Verrijken	M	2020-01-31	1146	4		7	Online	1a,7
401	Gazet van Antwerpen	Standpunt : De nieuwe angst van de huisdokter	Dirk Hendrikx	M	2020-01-31	412	7	2	5	5	7
402	Gazet van Antwerpen	Helft artsen wil geen euthanasie meer uitvoeren	kba		2020-01-31	488	7	2	7	5	7
403	Het Nieuwsblad	Euthanasieproces maakt artsen ongerust en onzeker	kba		2020-01-31	319	6	2	7	5	7
404	De Morgen	'Nu wil men van mij een moordenaar maken'	DOUGLAS DE CONINCK	M	2020-01-31	836	8	3	1	11	5
405	Medi-Sfeer	Euthanasie voor assisen - Drie artsen vrijgesproken voor vergiftiging
406	7s7	Un cas d'euthanasie devant les assises: les trois médecins acquittés
407	Het Laatste Nieuws online	Artsenkrant: “Zeven op tien artsen willen evaluatie euthanasiewet”			2020-01-31	273	8		7	Online	1a,7
408	VRT NWS De Redactie	Waarom het euthanasieproces nog lang zal nazinderen	VRT NWS		2020-01-31	1859	7		7	Online	7
409	La Libre Belgique	Procès euthanasie: l'Open Vld, soulagé, envoie un message à peine voilé au CD&V
410	Het Nieuwsblad online	Het bommetje dat advocaat Fernand Keuleneer dropte, heeft zijn effect niet gemist bij politici: “Euthanasiewet moet dringend worden geëvalueerd”			2020-01-31	600	19		7	Online	1a,4
411	Gazet van Antwerpen online	DISCUSSIE. Wat onthoud jij nu vooral na de vrijspraak op het euthanasieproces?	Gazet van Antwrpen		2020-01-31	206	12		7	Online	7
412	Knack VIP online	Vermassen: "Er is recht geschied"	belga		2020-01-31	242	5		1	Online	1b
413	Knack VIP online	CD&V: 'Vandaag is de euthanasiewet schuldig verklaard'			2020-01-31	739	7		7	Online	1a,4
414	MSN België	Advocaat Walter Van Steenbrugge: "Verwachte uitspraak, maar toch grote opluchting"
415	La Capitale	Robert Roosbeek: «Voici pourquoi je veux être euthanasié!» …
416	RTBF info	Procès euthanasie à Gand: les trois médecins sont acquittés
417	Het Belang van Limburg online	Vrijgesproken artsen opgelucht na euthanasieproces: “Ik ga goed slapen”	gjs & jvo		2020-01-31	343	9		1	Online	3
418	Het Laatste Nieuws online	Walter Van Steenbrugge vindt uitspraak jury “moedig”: “Verwacht, maar toch ook grote opluchting”			2020-01-31	232	13		1	Online	1b
419	L'essentiel	Trois médecins jugés pour une «euthanasie hâtive»
420	MSN België	Euthanasie voor assisen: "In totaal onmogelijke geval toch schuldig, dan naar Cassatie"
421	La Dernière Heure	Un cas d'euthanasie devant les assises - Les trois médecins sont acquittés
422	La Province	Euthanasie de Tine Nys: les trois médecins acquittés
423	Het Laatste Nieuws online	“Hij hielp kinderen leven. Maar wist ook wanneer hij ze moest laten gaan”			2020-01-31	1558	13
424	Télé Moustique	Souffrances psychiques insupportables et euthanasie, le malaise
425	VRT NWS De Redactie	Tele-Onthaal kreeg voorbije twee weken dubbel zoveel oproepen over euthanasie	VRT NWS		2020-01-31	407	10		7	Online	7
426	Het Nieuwsblad online	Tele-Onthaal ontving helft meer oproepen rond euthanasie door proces-Tine Nys			2020-01-31	310	11		7	Online	7
427	VRT NWS De Redactie	Nu drie artsen zijn vrijgesproken in euthanasieproces: is wette soepel, of net te streng? Wat willen de partijen?	VRT NWS		2020-01-31	1176	19		7	Online	1a, 4
428	L'Avenir	Euthanasie: malgré l'acquittement, les médecins restent insécurisés
429	Het Laatste Nieuws online	Euthanasie bij ondraaglijk psychisch lijden: Jan Segers getuigt over zijn vader, die vorig jaar de verlossende gifbeker dronk. “Zo schoon kan sterven zijn”			2020-01-31	1612	23		7	Online	3
430	De Standaard	Huisartsen trekken zich terug uit euthanasiedossiers	Klaas Maenhout	M	2020-01-31	543	6	1	7	11	7
431	Het Nieuwsblad/Brugge-Oostkust	7 op 10 dokters willen evaluatie euthanasiewet	kba		2020-01-31	189	7	1	7	10	1a,7
432	Het Laatste Nieuws	Euthanasie zal nooit meer hetzelfde zijn	ERWIN VERHOEVEN	M	2020-01-31	407	6	1	1	11	7
433	De Standaard online	Israëlisch leger treft doelwitten van Hamas in Gaza	Troepen van Hamas		2020-01-30	438	8
434	Het Laatste Nieuws online	“Frank D.G. is een topdokter. Een echte”			2020-01-30	277	7		1	Online	3
435	De Standaard online	450 banen weg bij nieuwsdienst BBC			2020-01-30	461	6
436	De Standaard online	Republikeinen hopen impeachmentproces tegen vrijdag af te ronden	John Barrosso	M	2020-01-30	373	8
437	Het Belang van Limburg online	Euthanasie voor assisen: “Diagnose autisme niet nodig voor euthanasie”			2020-01-30	250	9		1	Online	6
438	VRT NWS De Redactie	Advocaten van psychiater erg scherp: "Juridisch onmogelijk om Lieve Thienpont te veroordelen voor gifmoord"	VRT NWS		2020-01-30	777	14		1	Online	1a
439	De Standaard online	Amateurfotografen ontdekken nieuw soort noorderlicht in Finland			2020-01-30	203	7
440	Knack VIP online	Euthanasie voor assisen: "Wil van patiënt boven de wet en hun eed gesteld"	belga		2020-01-30	293	13		1	Online	1a,5
441	Metro Time online	Euthanasie voor assisen – Jury al zes uur in beraad over lot artsen	belga		2020-01-30	209	12		1	Online	1b
442	De Standaard online	Verdediging psychiater Thienpont: ‘Ziet u enig bewijs van gifmoord? Ik niet’	Jorn Van Thillo & Advocaat Evelien Delbeke	M&V	2020-01-30	469	11		1	Online	1a,5
443	De Standaard online	Wat verandert er op 1 februari na de Brexit?			2020-01-30	241	9
444	De Morgen online	Jef Vermassen cynisch op euthanasieproces: ‘Ge moet haar vervolgen voor seriemoord'	DOUGLAS DE CONINCK	M	2020-01-30	995	11		1	Online	1b,5
445	De Standaard online	Vermassen (ironisch): ‘Mijn cliënte is een seriemoordenaar'			2020-01-30	754	7		1	Online	5
446	De Standaard online	Regering in beroep tegen vonnis terugkeer kinderen IS-strijders			2020-01-30	499	8
447	Het Belang van Limburg online	Deze brieven mochten zussen Tine Nys niet voorlezen in rechtszaal	jesse van regenmortel	M	2020-01-30	1051	10		1	Online	1b,5
448	RTBF info	Procès euthanasie: "Les accusés ont placé la volonté de leur patiente au-dessus de la loi", selon le parquet
449	Het Belang van Limburg online	De sleutelmomenten uit het turbulente proces van Tine Nys	gjs & jvr		2020-01-30	1020	9		4	Online	1b
450	De Standaard online	Prins Harry verliest persklacht tegen The Mail over natuurfoto’s			2020-01-30	587	9
451	De Standaard	Had Tine nog een kans?	Marc De Hert & Sigrid Sterckx	M&V	2020-01-30	874	5	39	6	5	6
452	Belga	Euthanasie voor assisen - "Procureur is te mild: hij moet ze vervolgen voor seriemoord" (Vermassen) (2)	belga		2020-01-30	442	14		1	Online	1b
453	Belga	Un cas d'euthanasie devant les assises - "Vous ne pouvez pas la condamner", plaide l'avocat de la psychiatre
454	Belga	Euthanasie voor assisen - "Diagnose autisme niet nodig voor euthanasie" (verdediging psychiater) (2)	belga		2020-01-30	476	11		1	Online	6
455	Belga	Un cas d'euthanasie devant les assises - "Ma cliente a toujours cherché des alternatives", a plaidé l'avocat de la psychiatre (2)
456	Belga	Euthanasie voor assisen - "Diagnose autisme niet nodig voor euthanasie" (verdediging psychiater) (3)	belga		2020-01-30	644	11		1	Online	6
457	Belga	Euthanasie voor assisen - "Wat heeft de KI gedaan met de Bende van Nijvel?" (repliek Vermassen) (2)	belga		2020-01-30	425	15		1	Online	1b
458	Het Laatste Nieuws	"Vrijspraak? Dan doen dokters helemáál wat ze willen"	advocaat burgerlijke partij & Joris Van Cauter & ERWIN VERHOEVEN		2020-01-30	1464	8	4	1	12	5
459	De Morgen	Maak van Tine de Jeanne d'Arc van de euthanasie'	Douglas De Coninck	M	2020-01-30	609	9	5	1	10	3
460	De Standaard online	Had Tine Nys nog een kans?			2020-01-30	912	6		6	Online	6
461	De Standaard online	‘Psychiater zat aan het stuur van deze euthanasie’	Eline Bergmans & Veerle Beel	V&V	2020-01-30	736	8		1	Online	1b
462	De Standaard online	Telescoop maakt meest gedetailleerde beelden ooit van de zon			2020-01-30	193
463	De Standaard online	Nederland verbiedt knalvuurwerk en vuurpijlen	Rob Engelaar	M	2020-01-30	455	5
464	De Specialist	Cynische Vermassen: "Procureur te mild: vervolg artsen voor seriemoord"
465	De Morgen online	Euthansie-experte Evelien Delbeke: ‘Ziet u enig bewijs voor gifmoord?'	Douglas de Coninck	M	2020-01-30	338	9		1	Online	1a,5
466	De Morgen online	Beschuldigde artsen krijgen laatste woord op euthanasieproces: ‘Ik hoop u mij mijn vrijheid wil teruggeven'	Douglas de Coninck	M	2020-01-30	541	15		1	Online	1b,3
467	De Standaard online	De Nieuwe Lichting van Studio Brussel is bekend			2020-01-30	550	8
468	Het Laatste Nieuws online	Zussen van Tine Nys wilden brief voorlezen, maar mochten niet. Lees hun boodschap hier			2020-01-30	1217	14		1	Online	1b,5
469	De Standaard online	Goudsmelters krijgen achttien maanden cel met uitstel voor schriftvervalsing			2020-01-30	407	9
470	Belga	Un cas d'euthanasie devant les assises - "Les accusés ont placé la volonté de leur patiente au-dessus de la loi", selon le parquet
471	Belga	Euthanasie voor assisen - "Wil van patiënt boven de wet en hun eed gesteld" (repliek OM)	belga		2020-01-30	290	15		1	Online	1a,5
472	Belga	Euthanasie voor assisen - "Geen straf in euthanasiewet, iedereen weet dat je elkaar niet doodt" (burgerlijke partij)	belga		2020-01-30	329	16		1	Online	1a
473	Belga	Euthanasie voor assisen - "In totaal onmogelijke geval toch schuldig, dan naar Cassatie" (Van Steenbrugge)			2020-01-30	265	14		1	Online	1b
474	Het Nieuwsblad	Een is gezuiverd. De anderen kennen straks hun lot	jesse van regenmortel	M	2020-01-30	672	9	4	1	10	1b
475	Metro NL	Vrijspraak gevraagd voor huisarts op euthanasieproces			2020-01-30	237	6	4	1	4	1b
476	Het Laatste Nieuws	"Tine was de Jeanne d'Arc van de euthanasie"			2020-01-30	887	8	5	1	8	3
477	De Morgen	Van Steenbrugge wil klacht indienen tegen collega-advocaat Keuleneer	belga		2020-01-30	239	8	5	1	6	1b
478	Medi-Sfeer	Cynische Vermassen: "Procureur te mild: vervolg artsen voor seriemoord"
479	De Standaard online	Actrice die door Weinstein verkracht zou zijn: ‘Hij zei dat hij een vasectomie had ondergaan’			2020-01-30	700	15
480	Le Vif	Euthanasie pour souffrances psychiques: Le diagnostic de l'autisme n'était pas nécessaire
481	De Standaard online	Welke gevolgen heeft de Brexit voor u?	Wim Lecluyse	M	2020-01-30	990	7
482	De Standaard online	EU eist universele oplader voor smartphones, Apple wringt tegen			2020-01-30	428	9
483	Gazet van Antwerpen online	Huisarts zo goed als zeker onschuldig in euthanasieproces, andere dokters kennen straks hun lot			2020-01-30	683	14		1	Online	1b
484	De Standaard online	Ontwaken op een droomjob: ‘Ons neervleien en het ervan pakken gebeurt zelden’	Katherine Purvis	V	2020-01-30	1692	12
485	De Standaard online	Franse kardinaal Barbarin in beroep vrijgesproken voor niet aangeven seksueel misbruik			2020-01-30	459	11
486	La Libre Belgique	Le premier procès suite à une euthanasie insécurise quatre médecins sur cinq
487	La dernière Heure	Euthanasie: "Les accusés ont placé la volonté de leur patiente au-dessus de la loi", selon le parquet
488	De Standaard online	Laatste woord beschuldigden op euthanasieproces: ‘Onwerkelijk dat men van mij moordenares wil maken’	Jorn Van Thillo	M	2020-01-30	534	13		1	Online	1b,5
489	De Morgen online	Wim Distelmans over het euthanasieproces: ‘Wie of wat heeft ervoor gezorgd dat dit zo'n proces is?'	Cathy Galle	V	2020-01-30	1784	16		1	Online	1b
490	De Standaard online	‘Het ideale gezin is levensgevaarlijk’	Sarah Vankersschaever	V	2020-01-30	1448	5		7	Online	7
491	De Standaard online	Weduwe Kobe Bryant bedankt voor steunbetuigingen			2020-01-30	319	6
492	De Standaard online	Kritiek op César-nominaties Polanski: ‘Een nominatie voor elke vrouw die hij heeft verkracht’
493	La Dernière Heure	Un cas d'euthanasie devant les assises - "Ma cliente a toujours cherché des alternatives", a plaidé l'avocat de la psychiatre
494	De Standaard online	Nieuw onderzoek: longen kunnen zich deels herstellen na rookstop				443
495	De Standaard	Verdediging trekt goede trouw aanklager in twijfel	Veerle Beel	V	2020-01-30	570	7	8	1	5	1b
496	Belga	Euthanasie voor assisen - "U kunt haar niet veroordelen" (advocaat Vermassen voor psychiater) (2)			2020-01-30	584	12		1	Online	1a
497	Belga	Un cas d'euthanasie devant les assises - "Les accusés ont placé la volonté de leur patiente au-dessus de la loi", selon le parquet
498	Belga	Euthanasie voor assisen - "Diagnose autisme niet nodig voor euthanasie" (verdediging psychiater)			2020-01-30	277	11		1	Online	6
499	Apache	Vankrunkelsven: ‘Maak doodswens van patiënt bespreekbaar’
500	Le Vif	Euthanasie pour souffrances psychiques: bientôt le verdict des assises
501	De Standaard online	Rode Duivels spelen in maart tegen Portugal en Zwitserland			2020-01-30	342	9
502	De Standaard online	Wuhan zit op slot, maar de Chinezen begrijpen waarom			2020-01-30	1167	9
503	BRF.online	Euthanasie-Prozess geht in die Schlussphase
504	De Standaard online	Laatste woord beschuldigden op euthanasieproces: ‘Nog steeds onwerkelijk dat men van mij moordenares wil maken’	Jorn Van Thillo	M	2020-01-30	394	15		1	Online	1b,5
505	Knack VIP online	Euthanasieproces: 'U kunt haar niet veroordelen'			2020-01-30	3721	6		1	Online	1a
506	Het Nieuwsblad online	De sleutelmomenten uit het turbulente proces van Tine Nys: van harde woorden en ontslag van advocaat tot onverwachte vrijspraak voor huisarts			2020-01-30	481	21		4	Online	1b,5
507	De Standaard online	Verdediging trekt goede trouw aanklager in twijfel	Veerle Beel	V	2020-01-30	589	7		1	Online	1b
508	De Standaard online	Belgen in Wuhan kunnen zaterdag terugkeren			2020-01-30	191	6
509	Knack VIP online	Euthanasie voor assisen: "In totaal onmogelijke geval toch schuldig, dan naar Cassatie"	belga		2020-01-30	268	12		1	Online	1b
510	De Standaard online	Verenigde Staten ontdekt langste 'narco-tunnel'ooit			2020-01-30	228	6
511	De Standaard online	Nog een relletje erbij: Lamkel Zé beledigt Club Brugge-fans in aanloop naar match tegen Antwerp			2020-01-30	365	15
512	Gazet van Antwerpen	euthanasieproces : Huisarts treft geen schuld	jesse van regenmortel	M	2020-01-30	676	5	6	1	Online	1b
513	De Standaard online	Japanse miljardair staakt zoektocht naar partner voor ruimtereis			2020-01-30
514	Het Laatste Nieuws online	“Tine was de Jeanne d'Arc van de euthanasie”			2020-01-30	904	8		1	Online	3
515	Het Laatste Nieuws online	“Vrijspraak? Dan doen dokters helemáál wat ze willen”			2020-01-30	1438	8		1	Online	5
516	De Standaard online	Athene wil met drijvende dam migranten stoppen			2020-01-30	589	7
517	De Standaard online	Vermassen (ironisch): ‘Mijn cliënte is een seriemoordenaar'			2020-01-30	632	7		1	Online	5
518	Le Vif	Euthanasie pour souffrances psychiques: bientôt le verdict des assises
519	De Standaard online	Zacht januari uitgewaaid			2020-01-30	370
520	La Denière Heure	Euthanasie: "Les accusés ont placé la volonté de leur patiente au-dessus de la loi", selon le parquet
521	De Standaard online	Aanklager reageert fors op pleidooi advocaten: ‘Niet één voorwaarde geschonden, maar zes’	Veerle Beel	V	2020-01-30	660	12		1	Online	1a
522	Het Nieuwsblad online	Deze brieven mochten zussen Tine Nys niet voorlezen in rechtszaal: “De telefoon die ik kreeg van jou zal voor altijd in mijn hoofd weerklinken”			2020-01-30	1062	24		1	Online	3.5
523	De Standaard online	Brandweer toont hoe snel Australiërs verrast worden door hevige bosbranden			2020-01-30
524	Knack VIP online	Euthanasie voor assisen - Jury al zes uur in beraad over lot artsen	Belga		2020-01-30	216	12		1	Online	1b
525	Gazet van Antwerpen online	Assisenjury al uren in beraad over (on)schuld in euthanasieproces: “We zijn 10 jaar gegijzeld, laat ons eindelijk vrij”			2020-01-30	1195	18		1	Online	1b,3,5
526	De Standaard online	Impeachment-proces gaat door, Republikeinse vraag opnieuw geweigerd			2020-01-30
527	MSN België	Cynische Vermassen: "Vervolg haar voor seriemoord"
528	VivreIci	Procès euthanasie: "Les accusés ont placé la volonté de leur patiente au-dessus de la loi", selon le parquet
529	Metro Time online	Euthanasie voor assisen: “In totaal onmogelijke geval toch schuldig, dan naar Cassatie”	Belga (advocaat Frédéric Thiebaut)		2020-01-30	264	12		1	Online	1b
530	Metro Time online	Euthanasie voor assisen: “Wil van patiënt boven de wet en hun eed gesteld”	Belga		2020-01-30	286	13		1	Online	1a,5
531	Het Laatste Nieuws	"Frank D.G. is een topdokter. Een echte"			2020-01-30	277	7	5	1	8	3
532	De Standaard	'Psychiater zat aan het stuur van deze euthanasie'	Eline Bergmans & Veerle Beel	V&V	2020-01-30	716	8	8	1	9	1b
533	De Standaard	'Het ideale gezin is levensgevaarlijk'	Sarah Vankersschaever	V	2020-01-30	1542	5	14	7	10	7
534	MSN België	Euthanasie voor assisen: Steenbrugge dient klacht in tegen Fernand Keuleneer
535	Metro	Un cas d’euthanasie devant les assises – Le médecin traitant « a tout fait pour ne pas donner d’avis », selon la défense
536	La Libre Belgique	Un cas d'euthanasie devant les assises - Le médecin traitant "a tout fait pour ne pas donner d'avis", selon la défense
537	Het Laatste Nieuws online	"'s Avonds hoopte ik toch dat ze zich nog zou bedenken”			2020-01-29	633	11		1	Online	3
538	De Standaard online	OPINIE | Had Tine Nys nog een kans?			2020-01-29	1095	6		6	Online	6
539	La Meuse	Un cas d'euthanasie devant les assises: la famille de Tine Nys demande l'acquittement pour le médecin généraliste
540	De Standaard online	Reddingswerkers schieten graatmagere leeuwen te hulp
541	De Redactie online	Familie van Tine Nys vraagt om huisarts vrij te spreken op euthanasieproces: "Hij is bedrogen"	VRT NWS		2020-01-29	1162	15		1	Online	1b
542	De Standaard online	Burgerlijke partij vraagt de vrijspraak voor huisarts Tine Nys			2020-01-29	303	9		1	Online	1b
543	De Standaard online	Vijftig Amerikaanse militairen raakten gewond bij Iraanse raketaanval op basis
544	De Standaard online	FBI opent onderzoek naar helikoptercrash Kobe Bryant
545	La Meuse	Le parquet demande aussi l'acquittement pour le médecin traitant
546	De Standaard online	Hanengekraai en paardenmest binnenkort Frans erfgoed
547	Belga	Un cas d'euthanasie devant les assises - Le médecin traitant "a tout fait pour ne pas donner d'avis", selon la défense
548	Belga	Euthanasie voor assisen - "Hij heeft er alles aan gedaan om net geen advies te geven" (verdediging huisarts) (2)	belga		2020-01-29	430	17		1	Online	1b,5
549	Belga	Euthanasie voor assisen - "Een te groot hart in een te harde wereld" (burgerlijke partij over Tine Nys) (2)	belga		2020-01-29	454	17		1	Online	3
550	Belga	Euthanasie voor assisen - Van Steenbrugge dient klacht in tegen Fernand Keuleneer (4)	belga		2020-01-29	799	11		1	Online	1b
551	Belga	Un cas d'euthanasie devant les assises - La défense veut déposer plainte contre l'avocat Fernand Keuleneer (2)
552	Belga	Euthanasie voor assisen - Ook openbaar ministerie vraagt vrijspraak huisarts (2)	belga		2020-01-29	207	9		1	Online	1b
553	Belga	Euthanasie voor assisen - Van Steenbrugge dient klacht in tegen Fernand Keuleneer (3)	belga		2020-01-29	601	11		1	Online	1b
554	Belga	Euthanasie voor assisen - Burgerlijke partij vraagt vrijspraak voor huisarts (2)	belga		2020-01-29	249	9		1	Online	1b
555	De Morgen	Therapeut moet aan kant van het leven staan	DRIES DULSSTER	M	2020-01-29	531	8	23	3	10	5
556	De Standaard	De euthanasiecommissie als schietschijf	Wim Distelmans	M	2020-01-29	783	4	35	6	8	5
557	Het Laatste Nieuws online	Deze pijnpunten in de wet legde het euthanasieproces bloot			2020-01-29	760	9		7	Online	1a
558	Gazet van Antwerpen online	Getuigen schetsen heel ander beeld van psychiater: “Naar de dood geduwd? Ze heeft onze dochter net gered”			2020-01-29	628	17		1	Online	5
559	De Standaard online	536 gestrande ijsvissers gered van afgebroken ijsschots
560	De Redactie online	Advocaten artsen op euthanasieproces: "Nooit kan hier sprake zijn van moord"			2020-01-29	469	11		1	Online	1a,5
561	De Standaard online	In quarantaine geplaatste bewoners roepen ‘Wuhan, vecht’ vanaf balkon			2020-01-29
562	De Knack VIP online	Burgerlijke partij vraagt vrijspraak voor huisarts in euthanasieproces			2020-01-29	581	8		1	Online	1b
563	Het Belang van Limburg online	Familie vraagt vrijspraak voor huisarts op euthanasieproces	neac & b & gys		2020-01-29	495	7		1	Online	1b
564	7s7	Un cas d'euthanasie devant la justice: des médecins “de bonne foi" dans un "procès irréel et scandaleux”
565	De Knack VIP online	Euthanasie voor assisen: Steenbrugge dient klacht in tegen Fernand Keuleneer	belga		2020-01-29	360	10		1	Online	1b
566	Metro Time online	Euthanasie voor assisen: artsen “te goeder trouw” in “onwezenlijk, schandalig schijnproces”	belga		2020-01-29	301	11		1	Online	3.5
567	La Libre Belgique	Le généraliste qui a pratiqué l’euthanasie de Tine et la psychiatre risquent gros
568	Belga	Euthanasie voor assisen - Ook openbaar ministerie vraagt vrijspraak huisarts (4)	belga		2020-01-29	558	9		1	Online	1b
569	Belga	Un cas d'euthanasie devant les assises - Le parquet demande aussi l'acquittement pour le médecin traitant
570	Belga	Euthanasie voor assisen - Ook openbaar ministerie vraagt vrijspraak huisarts (3)	belga		2020-01-29	403	9		1	Online	1b
571	Belga	Un cas d'euthanasie devant les assises - Tine Nys avait un "cœur trop grand dans un monde trop dur", d'après la partie civile
572	Belga	Un cas d'euthanasie devant les assises - "On ne peut pas parler d'assassinat", selon la défense du médecin exécutant
573	Belga	Euthanasie voor assisen - "Een te groot hart in een te harde wereld" (burgerlijke partij over Tine Nys)	belga		2020-01-29	301	17		1	Online	3
574	Belga	Euthanasie voor assisen - "Nooit kan hier sprake zijn van moord" (verdediging uitvoerende arts) (2)	belga		2020-01-29	449	13		1	Online	1a
575	Belga	Euthanasie voor assisen - "Nooit kan hier sprake zijn van moord" (verdediging uitvoerende arts) (3)	belga		2020-01-29	555	13		1	Online	1a
576	Belga	Euthanasie voor assisen - "Er is gesprint naar de euthanasie" (burgerlijke partij) (2)	belga		2020-01-29	331	11		1	Online	2
577	Het Laatste Nieuws	Wet met veel pijnpunten	Nadine Van Der Linden	V	2020-01-29	745	4	6	7	7	1a
578	De Standaard	Al haar dromen waren in duigen gevallen'	Veerle Beel	V	2020-01-29	1507	7	12	7	10	3
579	7s7	Euthanasie devant les assises: partie civile et ministère public demandent l'acquittement du médecin généraliste
580	De Standaard online	Trump laat cash uitdelen aan zwarte kiezers
581	Metro Time online	Euthanasie voor assisen: Steenbrugge dient klacht in tegen Fernand Keuleneer	belga		2020-01-29	353	10		1	Online	1b
582	De Morgen online	‘Dit is het proces van de nutteloze schade': advocate Christine Mussche haalt uit op euthanasieproces	Douglas de Coninck	M	2020-01-29	1364	15		1	Online	1b
583	La Capitale	Le parquet demande aussi l’acquittement pour le médecin traitant
584	La Nouvelle Gazette	Le parquet demande aussi l’acquittement pour le médecin traitant
585	La Province	Le parquet demande aussi l’acquittement pour le médecin traitant
586	Le Soir +	Le «procès euthanasie» à Gand: un verdict qui sera lourd d’enjeux
587	De Standaard online	Witte Huis verzet zich tegen boek van Bolton
588	De Standaard online	Procureur: ‘Psychiater zat aan stuur van euthanasie Tine’	Veerle Beel	V	2020-01-29	757	8		1	Online	1b
589	Het Laatste Nieuws	"'s Avonds hoopte ik toch dat ze zich nog zou bedenken"	Erwin Verhoeven		2020-01-29	657	11	6	1	10	3
590	Het Nieuwsblad	“Naar de dood geduwd? Ze heeft onze dochter net gered”	jesse van regenmortel	M	2020-01-29	591	10	10	1	10	5
591	De Morgen	Lezersbrieven			2020-01-29	1236	1	23	3	6	9
592	Belga	Euthanasie voor assisen - "Hij heeft er alles aan gedaan om net geen advies te geven" (verdediging huisarts)	belga		2020-01-29	195	17		1	Online	1b,5
593	Belga	Euthanasie voor assisen - "Er is gesprint naar de euthanasie" (burgerlijke partij)	belga		2020-01-29	246	11		1	Online	2
594	Belga	Un cas d'euthanasie devant les assises - La partie civile demande l'acquittement pour le médecin généraliste de Tine Nys (2)
595	De Knack VIP online	Euthanasie voor assisen: artsen "te goeder trouw" in "onwezenlijk, schandalig schijnproces"	belga		2020-01-29	308	11		1	Online	3.5
596	De Morgen online	Verrassende wending in euthanasieproces: advocaat van familie vraagt vrijspraak voor huisarts van Tine Nys	belga		2020-01-29	260	14		1	Online	1b
597	De Morgen online	Verrassende wending in euthanasieproces: advocaat van familie Tine Nys vraagt vrijspraak voor huisarts	belga		2020-01-29	443	13		1	Online	1b
598	MSN België	Euthanasie voor assisen: artsen "te goeder trouw" in "onwezenlijk, schandalig schijnproces"
599	De Morgen online	Ook openbaar ministerie vraagt vrijspraak voor huisarts van Tine Nys	AS		2020-01-29	625	10		1	Online	1b
600	RTBF info	Euthanasie: Tine Nys avait un "cœur trop grand dans un monde trop dur"
601	De Specialist	"Huisarts verschalkt in euthanasieprocedure, dus vragen we vrijspraak"
602	Medi-Sfeer	"Huisarts verschalkt in euthanasieprocedure, dus vragen we vrijspraak"
603	De Standaard online	Euthanasieproces: ‘De huisarts werd in het ootje genomen’	Eline Bergmans	V	2020-01-29	618	8		1	Online	3
604	Sud Presse	Un cas d’euthanasie devant les assises: le parquet demande aussi l’acquittement pour le médecin traitant
605	De Standaard online	‘Al haar dromen waren in duigen gevallen’	Veerle Beel	V	2020-01-29	1551	7		7	Online	3
606	De Standaard online	De euthanasiecommissie als schietschijf			2020-01-29	803	4		6	Online	5
607	Het Laatste Nieuws online	Onze journaliste over het euthanasieproces: “Lessen trekken, aftoetsen... Mij stelt dat gerust”	Nadine Van Der Linden	V	2020-01-29	598	12		5	Online	3
608	De Morgen online	Dit euthanasieproces is wel degelijk een moordproces, met handboeien die klaarliggen	Douglas de Coninck	M	2020-01-29	955	11		5	Online	1b
609	Nord Eclair	Le parquet demande aussi l’acquittement pour le médecin traitant
610	MSN België	Burgerlijke partij vraagt vrijspraak voor huisarts Tine Nys
611	VivreIci	Euthanasie: Tine Nys avait un "cœur trop grand dans un monde trop dur"
612	De Standaard online	Oost-Afrika wordt leeggeroofd door woestijnsprinkhaan
613	Metro Time online	Ook openbaar ministerie vraagt vrijspraak huisarts	belga		2020-01-29		6		1	Online	1b
614	De Morgen online	Walter Van Steenbrugge: ‘Maak van Tine Nys de Jeanne d'Arc van de euthanasie'	Douglas de Coninck	M	2020-01-29	824	13		1	Online	3
615	RTL info	Un cas d'euthanasie devant les assises - Le médecin traitant "a tout fait pour ne pas donner d'avis", selon la défense
616	De Knack	Gifmoord	Bert Bultinck	M	2020-01-29	716	1	3	2	Tijdschrift	1a
617	Het Laatste Nieuws	Lessen trekken, aftoetsen... Mij stelt dat gerust	Nadine Van Der Linden	V	2020-01-29	633	7	7	5	5	3
618	Gazet van Antwerpen	Assisenproces euthanasie Tine Nys : “Naar de dood geduwd? Ze heeft onze dochter net gered”	jesse van regenmortel	M	2020-01-29	634	14	10	1	10	5
619	Gazet van Antwerpen online	De Tine-tapes: “Dokters zijn er toch om mensen te genezen, niet om ze te helpen sterven?”	jesse van regenmortel	M	2020-01-28	589	16		1	Online	5
620	De Knack VIP online	'Euthanasieproces: is 'uitbehandeld zijn' bij kanker hetzelfde als bij autisme?'	Bert Bultinck	M	2020-01-28	1484	10		2	Online	6
621	MSN België	"Nieuwe verkiezingen? Dan is het land kapot"
622	De Standaard online	‘Tine zocht naar handtekeningen bij God-weet-wie-allemaal’			2020-01-28	633	6		1	Online	3
623	Gazet van Antwerpen online	Vriend over laatste dag van Tine Nys: “Een kus en ze was weg. Eigenlijk was het een heel mooie dag”	Guy Stevens	M	2020-01-28	819	20		1	Online	3
624	De Standaard	Straf de artsen niet, hervorm de commissie	Marc Desmet	M	2020-01-28	906	7	34	6	9	1a,1b
625	Humo	‘AFGELUISTERDE TELEFOONS, GE H FIGUREN AAN ONZE OPRIT: IK HEB HACKTE COMPUTERS, VREEMDE AL VEEL ENGE ZAKEN MEEGEMAAKT’			2020-01-28	4387		50
626	Belga	Un cas d'euthanasie devant les assises - La psychiatre accusée "aurait aidé ses patients gratuitement si ça avait été nécessaire"
627	Belga	Euthanasie voor assisen - "Ze was overtuigd dat euthanasie de oplossing was" (vriend Tine Nys)	belga		2020-01-28	304	14		1	Online	3
628	Gazet van Antwerpen	Assisenproces Euthanasie : “Dokters zijn er toch om te genezen, niet om te helpen sterven?”	jesse van regenmortel	M	2020-01-28	628	14	9	1	11	5
629	De Standaard	'Tine zocht naar handtekeningen bij God-weet-wie-allemaal'	Veerle Beel	V	2020-01-28	665	9	8	1	9	3
630	De Standaard	In Nederland was het niet zover gekomen	Luc Bonneux	M	2020-01-28	753	7	34	7	6	7
631	Metro Time online	“Ze was overtuigd dat euthanasie de oplossing was”	belga		2020-01-28	297	8		1	Online	3
632	De Morgen online	‘Hoe langer ik dit proces volg, hoe kwader ik word': lezers over het euthanasieproces in Gent		M&V	2020-01-28	2281	16		3	Online	3
633	MSN België	Doodsbedreigingen en schorsing voor Washington Post-journalist na tweet over Bryant
634	7s7	Euthanasiée pour souffrances psychologiques, “Tine m'a convaincu que c'était la meilleure solution”
635	Belga	Un cas d'euthanasie devant les assises - "Elle était convaincue que l'euthanasie était la solution" (ami de Tine Nys)
636	De Standaard	Er is leven voor de dood	Ignaas Devisch	M	2020-01-28	797	6	35	5	6	5
637	Metro NL	Vrienden schetsen gemengd beeld van Tine Neys op euthanasieproces			2020-01-28	158	9	3	1	6	3
638	Het Laatste Nieuws	Is dit nu een 'verslag'? Of niet?	Joris V.H. & ERWIN VERHOEVEN	M&M	2020-01-28	1236	7	6	1	7	5
639	Het Nieuwsblad	“Wij beseften niet dat het écht zou plaatsvinden”	jesse van regenmortel	M	2020-01-28	613	8	7	1	9	3
640	Humo	Open Venster		M&M	2020-01-28	1242	2	140	3	Tijdschrift	9
641	Humo	'Afgeluisterde telefoons, ge hackte computers, vreemde figuren aan onze oprit: ik heb al veel enge zaken meegemaakt'	JEROEN DENAEGHEL	M	2020-01-28	4316		50
642	De Redactie online	Goede vriendin van Tine Nys krijgt assisenzaal muisstil: "Zelfs nu krijgt Tine haar rust niet"	Hanne Decré	V	2020-01-28		15		1	Online	1b,5
643	De Standaard online	Er is leven voor de dood	Ignaas Devisch	M	2020-01-28	810	6		5	Online	5
644	Knack VIP online	"Ze was overtuigd dat euthanasie de oplossing was"	belga		2020-01-28	304	8		1	Online	3
645	La Libre Belgique	Cas d'euthanasie devant les assises: "Tine Nys était convaincue que l'euthanasie était la solution"
646	La Libre Belgique	Le procès Tine Nys est-il en train de dévier vers la mise en cause de la loi sur l’euthanasie ?
647	Het Nieuwsblad online	De laatste dag van Tine Nys: “Een kus en ze was weg. Eigenlijk was het een heel mooie dag”	Guy Stevens	M	2020-01-28	817	19		1	Online	3
648	De Morgen	Zussen Tine Nys schieten zichzelf in de voet	Douglas de Coninck	M	2020-01-28	891	8	7	1	10	3
649	Belga	Euthanasie voor assisen - "Ze krijgt nog steeds niet haar rust" (vriendin Tine Nys)	belga		2020-01-28	299	13		1	Online	5
650	Belga	Euthanasie voor assisen - "Ze krijgt nog steeds niet haar rust" (vriendin Tine Nys) (2)	belga		2020-01-28	541	13		1	Online	5
651	De Standaard online	‘Psychiater heeft mij mijn dochter teruggegeven’	Jorn Van Thillo	M	2020-01-28	373	6		1	Online	3
652	De Standaard online	‘Psychiater heeft mij mijn dochter teruggegeven’	Jorn Van Thillo	M	2020-01-28	440	6		1	Online	3
653	De Standaard online	Djokovic, die Bryant bejubelde daags voor diens dood, huilt om verlies van ‘mentor’
654	De Standaard online	‘De laatste namiddag met Tine was niet dramatisch’	Jorn Van Thillo	M	2020-01-28	774	8		1	Online	3
655	Lejournaldumedecin	Gand : le médecin "euthanasieur" qualifié de "toujours prêt pour ses patients"
656	MSN België	Met corona besmette Duitser is niet in China geweest
657	MSN België	"Ze was overtuigd dat euthanasie de oplossing was"
658	La Libre Belgique	Cas d'euthanasie devant les assises: la psychiatre accusée "aurait aidé ses patients gratuitement si ça avait été nécessaire"
659	De Standaard online	Straf de artsen niet, hervorm de commissie In Nederland was het niet zover gekomen			2020-01-28	1779	14		6	Online	1a,1b
660	Het Laatste Nieuws online	Euthanasieproces: is ‘papiertje' van huisarts Frank D.G. een medisch verslag of niet?	Erwin Verhoeven	M	2020-01-28	1136	12		1	Online	1a
661	Humo	EUTHANASIE[1]	Dr. Marc Van Hoey, voorzitter Recht op Waardig Sterven vzw &Siegfried Bracke	M&M	2020-01-28	1311	1	56	3	Tijdschrift	2.5
662	De Standaard	Autisme is niet uitzichtloos	Ilse Noens, hoogleraar orthopedagogiek KU Leuven, coördinator van Leuven Autism Research of LAuRes, lid van Autism Ethics Network of AEN.Kristien Hens, docent ethiek UAntwerpen en KU Leuven, lid van LAuRes, medeoprichter van AEN.Jean Steyaert, hoogleraar kinder- en jeugdpsychiatrie, lid van LAuRes en AEN.Stephanie Dehennin, ervaringsdeskundige en wetenschapscommunicator.Marc Libeert, Els Van Bene…	M&V	2020-01-27	673	4	32	6	7	6
663	Het Nieuwsblad	Lijdensweg	Peter Mijlemans	M	2020-01-27	375	1	2	5	4	3
664	Belga	Euthanasie voor assisen - Jury krijgt gesprekken te horen die familie stiekem opnam bij artsen	belga		2020-01-27	270	14		1	Online	3
665	Belga	Un cas d'euthanasie devant les assises - "Tine allait mourir: c'était l'euthanasie ou une overdose", raconte un de ses amis
666	Belga	Un cas d'euthanasie devant les assises - Diffusion de conversations que la famille a secrètement enregistrées chez les médecins
667	Belga	Un cas d'euthanasie devant les assises - "Elle doutait souvent durant cette période", selon un photographe qui suivait Tine
668	De Standaard	Geens en CD&V grijpen euthanasieproces aan om ethische agenda door te drukken	(san)		2020-01-27	174	12	9	1	9	2.4
669	Het Laatste Nieuws online	Zelfs voor gifmoord kan lichte straf	Erwin Verhoeven	M	2020-01-27	882	6		1	Online	1a
670	7s7	Un cas d'euthanasie devant les assises: Tine Nys était “brisée” après une mauvaise relation
671	Knack VIP online	'Het proces-Nys maakt één ding duidelijk: de euthanasiewet werkt'	Ann Peuteman	V	2020-01-27	1744	9		7	Online	1a,1b
672	Metro Time online	“Tine wou sterven: het was euthanasie of overdosis drugs”	belga		2020-01-27	259	9		1	Online	3
673	De Standaard online	Familieleden in clinch met euthanasieartsen tijdens assisenzaak Tine Nys	Veerle Beel	V	2020-01-27	681	9		1	Online	5
674	Belga	Euthanasie voor assisen - Tine Nys was "gebroken" na stukgelopen relatie (vriendin) (2)	belga		2020-01-27	615	11		1	Online	3
675	Belga	Euthanasie voor assisen - Jury krijgt gesprekken te horen die familie stiekem opnam bij artsen (2)	belga		2020-01-27	561	14		1	Online	3
676	Belga	Un cas d'euthanasie devant les assises - Tine Nys était "brisée" après une mauvaise relation, confie une de ses amies
677	Belga	Euthanasie voor assisen - Tine Nys was "gebroken" na stukgelopen relatie (vriendin)	belga		2020-01-27	274	11		1	Online	3
678	Belga	Un cas d'euthanasie devant les assises - Le compagnon de la soeur de Tine Nys ne pensait pas que "cela irait aussi loin"
679	Belga	Un cas d'euthanasie devant les assises - Le médecin exécutant "est toujours prêt pour ses patients", selon ses témoins de moralité
680	Belga	Euthanasie voor assisen - "Ze twijfelde vaak in die periode" (fotografe die Tine volgde in laatste maanden) (2)	belga		2020-01-27	505	16		1	Online	3
681	Het Nieuwsblad	Alsof iedereen een andere Tine zag Steph Haar boezemvriend “Tine was gul. Ze had een gouden hart. Ze had een hekel aan onrecht, en ze zag het als haar plicht om mensen in nood te helpen” Guido Belcanto Had Tine als tourmanager “Ze was een engel. Ik heb zelden zo'n perfectioniste ontmoet. Ze was erg geëngageerd. Alles regelde ze voor ons. Ik was erg onder de indruk van haar”	Cedric Lagast en Jesse Van Regenmortel	M&M	2020-01-27	1237	6	12	1	10	3
682	Metro NL	«Term ‘psychisch lijden’ moet duidelijker»			2020-01-27	400	5	2	6	7	1a
683	Het Laatste Nieuws	Zelfs voor gifmoord kan lichte straf	Erwin Verhoeven	M	2020-01-27	873	6	8	1	6	1a
684	Humo online	An Van Acker, de vrouw van advocaat Walter Van Steenbrugge: Afgeluisterde telefoons, gehackte computers, vreemde figuren aan onze oprit: ik heb al veel enge zaken meegemaakt'			2020-01-27	4369	26
685	De Morgen online	Koen Geens wil euthanasiewet aanpassen: ‘In een gifmoordzaak terechtkomen, dat wens je niemand toe'	Douglas de Coninck	M	2020-01-27	488	14		1	Online	1a,4
686	Gazet van Antwerpen online	De twee kanten aan Tine Nys. “Tine was een engel. Ik heb zelden zo’n perfectioniste ontmoet”	Cedric Lagast en Jesse Van Regenmortel	M&M	2020-01-27	1283	16		7	Online	3
687	De Redactie online	Vriendenschetsen uiteenlopende beelden van Tine Nys: van "té veel lijden voor 1 persoon" tot "haar pad in het leven gevonden"	Hanne Decré	V	2020-01-27	844	20		1	Online	3
688	Belga	Euthanasie voor assisen - "Ze twijfelde vaak in die periode" (fotografe die Tine volgde in laatste maanden)	belga		2020-01-27	367	16		1	Online	3
689	Belga	Euthanasie voor assisen - "We dachten echt dat het nooit zover zou komen" (ex-vriend zus Tine Nys)	belga		2020-01-27	335	16		1	Online	3
690	7s7	Un cas d'euthanasie devant les assises: les enregistrements secrets de la famille de Tine Nys
691	De Morgen online	Euthanasieproces: de langverwachte ‘Tine-tapes' bezorgen vooral de familie Nys zélf een gênant moment	Douglas de Coninck	M	2020-01-27	953	13		1	Online	3
692	De Standaard online	Ex-partner zus Tine Nys: ‘Ik heb de psychiater niet bedreigd’	elb,vbr		2020-01-27	524	10		1	Online	3
693	De Morgen online	‘In onze perceptie had Tine de derde handtekening niet'	Douglas de Coninck	M	2020-01-27	952	9		1	Online	1a,1b
694	Knack VIP online	Euthanasieproces: 'Tine was gebroken na stukgelopen relatie'	belga		2020-01-27	1154	7		1	Online	3
695	MSN België	"Tine wou sterven: het was euthanasie of overdosis drugs"
696	Gazet van Antwerpen	euthanasieproces : Alsof iedereen een andere Tine zag Koen Geens: “Ondraaglijk psychisch lijden beter omschrijven” De zaak-Tine Nys	Cedric Lagast	M	2020-01-27	1440	18	8	1	12	1a,3,4
697	De Redactie online	Geheime opnames die familie van Tine Nys maakte van dokters vrijgegeven op euthanasieproces	Hanne Decré	V	2020-01-27	952	13		1	Online	3
698	De Standaard online	‘De ene dag was ze heel zeker, de andere dag twijfelde ze’	Eline Bergmans & Veerle Beel	V&V	2020-01-27	809	12		1	Online	3
699	Knack VIP online	"Tine wou sterven: het was euthanasie of overdosis drugs"			2020-01-27	266	9		1	Online	3
700	La Libre Belgique	Tine Nys, euthanasiée sur base de ses souffrances psychiques: "Elle doutait souvent à la fin de sa vie"
701	De Standaard online	Vriend Tine Nys: ‘Overdosis heroïne lag klaar’ Vandaag om 14:38	Veerle Beel	V	2020-01-27	502	10		1	Online	3
702	De Morgen	Euthanasieproces: Geens wil wet aanpassen	Douglas de Coninck	M	2020-01-27	457	5	10	1	6	1a,4
703	Het Laatste Nieuws online	Justitieminister Geens pleit voor aanpassen euthanasiewet: “In gifmoord terechtkomen is iets wat je niemand toewenst”			2020-01-26	199	15		1	Online	1a,4
704	De Morgen online	Justitieminister Geens wil aanpassing euthanasiewet: ‘In gifmoord terechtkomen is iets wat je niemand toewenst'	belga		2020-01-26	358	14		1	Online	1a,4
705	De Morgen online	Ook dat leerden we dankzij ‘De twaalf': in een assisenzaak wordt elke steen omgedraaid. Geen detail, geen sms wordt overgeslagen	Elke Neuville	V	2020-01-26	632	20		5	Online	1b
706	De Redactie online	Arts over impact euthanasieproces: "Patiënten bellen mij met de vraag: "Je gaat mij toch niet in de steek laten?""	Hanne Decré	V	2020-01-26	1293	19		6	Online	7
707	De Standaard online	‘Euthanasieproces leidt tot grotere drukte bij LEIF-artsen’	Jef Poppelmonde & Jimmy Kets	M&M	2020-01-26	413	7		1	Online	7
708	Het Nieuwsblad online	Geens pleit voor aanpassing euthanasiewet	Jef Poppelmonde	M	2020-01-26	247	5		1	Online	1a,4
709	De Standaard online	‘We waren er allemaal van overtuigd dat het de enige weg was’	Sarah Vankersschaever	V	2020-01-25	2395	12		7	Online	3
710	Knack VIP online	'Een juridische procedurekwestie kan tot gerechtigheid leiden'	Dirk Draulans	M	2020-01-25	2412	7		5	Online	1b,2
711	De Standaard online	Een hoge prijs om antwoorden te krijgen	Veerle Beel	V	2020-01-25	1536	7		7	Online	9
712	De Morgen online	Dit is een raar proces, waar twee verschillende mensen rondlopen die euthanasie hebben gekregen	Yves Desmet	M	2020-01-25	1103	14		3	Online	3.5
713	De Standaard	Een hoge prijs om antwoorden te krijgen	Veerle Beel	V	2020-01-25	1534	7	2	7	11	1a,3,7
714	De Morgen	Wat zitten we hier eigenlijk te doen?	Yves Desmet	M	2020-01-25	1086	7	23	3	10	5
715	De Standaard online	‘We waren er allemaal van overtuigd dat het de enige weg was’	Sarah Vankersschaever	V	2020-01-25	1509	12		7	Online	3
716	De Morgen online	Als een balletje in een flipperkast: ook Iza Pans vraagt euthanasie vanwege ondraaglijk psychisch lijden	Cathy Galle	V	2020-01-25	1332	15		7	Online	3
717	Het Nieuwsblad	Zelfs als hij vrijgesproken wordt, verliest hij mogelijk zijn job	jesse van regenmortel	M	2020-01-25	669	10	9	1	10	3
718	De Morgen	'De twaalf' in het echt	Elke Neuville	V	2020-01-25	624	5	82	7	7	1b
719	De Standaard	Niemand verwacht de Spaanse inquisitie	Tom Naegels	M	2020-01-25	1037	5	48	5	9	8
720	De Standaard online	‘Trump is een dictator, dat moeten we niet pikken’	belga		2020-01-25	565	9
721	De Standaard	Gerechtelijke experts sturen conclusie over behandeling bij	vbr,jvt		2020-01-25	435	7	4	1	8	6
722	De Morgen	De eeuwige rollercoaster in haar hoofd	Cathy Galle	V	2020-01-25	1396	6	8	7	10	3
723	De Standaard	'We waren er allemaal van overtuigd dat het de enige weg was'	Sarah Vankersschaever	V	2020-01-25	3068	12	10	7	12	3
724	Het Laatste Nieuws	"Wist écht niet dat mijn briefje zou dienen voor euthanasie"	Erwin Verhoeven	M	2020-01-25	1274	10	17	1	14	1b
725	Gazet van Antwerpen	Euthanasie : “Dokter, gij laat mij toch niet in de steek?”	Kristin Matthyssen	V	2020-01-25	886	10	4	6	12	7
726	De Standaard online	DE OMBUDSVROUW			2020-01-25	909	2		5	Online	9
727	De Standaard online	Niemand verwacht de Spaanse inquisitie	Tom Naegels	M	2020-01-25	1069	5		5	Online	8
728	Het Nieuwsblad online	Zedenzaken, weerspannigheid, valsheid in geschrifte: ‘dokter immo’ uit euthanasieproces kwam al eerder in opspraak	jesse van regenmortel	M	2020-01-25	533	14		1	Online	3.5
729	De Standaard	Als dokters hun paraplu opentrekken	Karin de Ruyter	V	2020-01-25	898	5	47	5	5	2
730	Het Laatste Nieuws online	“Wist écht niet dat mijn briefje zou dienen voor euthanasie”	Erwin Verhoeven	M	2020-01-25	1288	10		1	Online	1b
731	De Redactie online	Wat moeten we nu onthouden van die eerste bewogen week op het euthanasieproces?	Arne De Jaegere	M	2020-01-25	1238	13		4	Online	9
732	De Standaard online	Autisme is niet uitzichtloos	red		2020-01-25	886	4		7	Online	6
733	De Morgen	Cosyns mikpunt op euthanasieproces	DDC		2020-01-25	436	4	9	1	4	5
734	Belga	Euthanasie voor assisen - Alle deskundigen achter de rug, veel vragen over	belga		2020-01-24	360	11		1	Online	1b
735	Het Nieuwsblad	Het was nog maar zijn eerste assisenproces	cel		2020-01-24	212	7	5	7	7	3
736	Krant van West-Vlaanderen/Brugsch Handelsblad Brugge - Torhout	Het euthanasieproces in een notendop	LK		2020-01-24	168	5	15	1	6	9
737	De Tijd	M/V van de dag: Fernand Keuleneer	Lars Bové	M	2020-01-24	534	6	2	1.7	9	3
738	De Standaard online	Tuchtonderzoek naar uitvoerende arts euthanasie Tine Nys			2020-01-24	372	7		1	Online	3.5
739	De Standaard online	Gerechtsexperts kritisch voor beklaagde artsen	Veerle Beel	V	2020-01-24	794	5		1	Online	1b
740	Gazet van Antwerpen online	Stoet van experten met tegengestelde meningen in euthanasieproces	jesse van regenmortel	M	2020-01-24	658	8		1	Online	5
741	7s7	Cas d'euthanasie devant les assises: le médecin condamné pour attentat à la pudeur sur des patients
742	Het Nieuwsblad online	Euthanasie-expert Wim Distelmans uit kritiek op euthanasieproces: “Volgens mij is de familie van Tine Nys onder druk gezet”	gjs		2020-01-24	281	18		1	Online	1b
743	De Standaard online	Expertencollege stuurt verslag bij: ‘Geen redelijke kans meer dat Tine voor haar autisme geholpen kon worden'	Veerle Beel	V	2020-01-24	540	16		1	Online	6
744	Belga	Euthanasie voor assisen - Zorgtraject autisme zou "lijden niet geledigd hebben" (college van deskundigen) (2)	belga		2020-01-24	405	13		1	Online	6
745	Krant van West-Vlaanderen/De Weekbode Roeselare – Izegem - Tielt	Het euthanasieproces in een notendop	LK		2020-01-24	168	5	15	1	6	9
746	Krant van West-Vlaanderen/De Zeewacht Kust	Het euthanasieproces in een notendop	LK		2020-01-24	168	5	15	1	6	9
747	Het Laatste Nieuws	Autisme? Borderline? Allebei?	Erik Thys, Ariane Bazan, Erwin Verhoeven	M&V	2020-01-24	1128	3	8	1	9	6
748	Het Laatste Nieuws	"Is er sprake van een klungelende arts of een klungelende advocaat?"			2020-01-24	268	11	14	3	6	1b
749	Krant van West-Vlaanderen/Kortrijks Handelsblad Kortrijk - Menen - Waregem	Het euthanasieproces in een notendop	LK		2020-01-24	168	5	15	1	6	9
750	Krant van West-Vlaanderen/Het Wekelijks Nieuws Westhoek	Het euthanasieproces in een notendop	LK		2020-01-24	160	5	15	1	6	9
751	Het Laatste Nieuws online	"Is er sprake van een klungelende arts of een klungelende advocaat?"			2020-01-24	281	11		3	Online	1b
752	Nieuws	Euthanasieproces is farce
753	De Redactie online	Dag 6: karakterschets van de artsen en verschillende interpretaties van de euthanasiewet	Arne De Jaegere	M	2020-01-24	504	12		1	Online	1a,3
754	La Libre Belgique	Procès euthanasie: le médecin exécutant déjà condamné pour attentat à la pudeur sur des patients
755	La Libre Belgique	Procès euthanasie: le médecin exécutant déjà condamné pour attentat à la pudeur sur des patients
756	Het Laatste Nieuws	Opzijgeschoven advocaat euthanasieproces: "Geen fout gemaakt"	SRB		2020-01-24	146	6	1	1		1b
757	De Standaard	Gerechtsexperts kritisch voor beklaagde artsen	Veerle Beel	V	2020-01-24	748	5	12	1	7	1b
758	Het Laatste Nieuws/Vakantie	Advocaat Keuleneer mag familie Tine Nys niet meer bijstaan	SRB		2020-01-24	146	9	1	1	8	1b
759	Belga	Un cas d'euthanasie devant les assises - "Le médecin de famille pas indépendant vis-à-vis de la patiente" (collège d'experts)
760	Belga	Euthanasie voor assisen - Zorgtraject autisme zou "lijden niet geledigd hebben" (college van deskundigen) (3)	belga		2020-01-24	661	13		1	Online	6
761	Het Laatste Nieuws online	Autisme? Borderline? Allebei?			2020-01-24	1142	3		1	Online	6
762	Het Laatste Nieuws online	Advocaat Keuleneer mag familie Tine Nys niet meer bijstaan			2020-01-24	179	9		1	Online	1b
763	De Standaard online	Man van psychiater in euthanasieproces: ‘Ik werd anoniem geconsulteerd’	Jorn Van Thillo	M	2020-01-24	609	9		1	Online	1b
764	MSN België	Euthanasieproces: uitvoerende arts heeft waslijst veroordelingen
765	De Morgen	De artsen hebben juist gehandeld'	Douglas de Coninck	M	2020-01-24	853	5	3	1	9	1b
766	Le Soir +	Euthanasie: la maçonnerie mise en cause
767	MSN België	Wim Distelmans: 'Proces had er nooit mogen komen'
768	Gazet van Antwerpen online	Meer vragen voor LEIF-artsen door euthanasieproces: “Dokter, gij laat mij toch niet in de steek?”	Kristin Matthyssen	V	2020-01-24	911	15		6	Online	7
769	De Morgen online	‘Kunt u bevestigen dat u grootmeester van de loge bent?' Prof Cosyns plots mikpunt van familie Nys	Douglas de Coninck	M	2020-01-24	473	17		1	Online	5.8
770	Het Nieuwsblad	s Morgens gedoe over advocaat, 's namiddags over autisme	jesse van regenmortel	M	2020-01-24	649	9	5	1	9	5.6
771	Gazet van Antwerpen	Euthanasieproces : Tegengestelde meningen troef bij experten over diagnose Tine Nys	jesse van regenmortel	M	2020-01-24	648	10	8	1	11	6
772	La Capitale	Affaire Tine Nys: «La loi sur l’euthanasie pas respectée»
773	Nord Eclair	Affaire Tine Nys: «La loi sur l’euthanasie pas respectée»
774	Het Nieuwsblad online	LIVE. Dag vier op het euthanasieproces van Tine Nys	sgg,jvh		2020-01-23	391	9		1	Online	1b
775	Le Vif	L'euthanasie devant les assises: l'avocat de la partie civile Fernand Keuleneer doit se retirer
776	De Redactie online	Advocaat familie Tine Nys moet zich terugtrekken uit assisenproces nu blijkt dat hij zelf in euthanasie­commissie zat	Hanne Decré	V	2020-01-23	349	17		1	Online	1b
777	La Libre Belgique	Un avocat doit se retirer du procès pour euthanasie
778	De Standaard online	Deskundigen: ‘Euthanasie Tine Nys niet volgens de regels'	vbr,msn		2020-01-23	438	8		1	Online	1a,1b
779	De Standaard online	Advocaat burgerlijke partij zat zelf in euthanasiecommissie	Veerle Beel & Jorn Van Thillo	V&M	2020-01-23	694	7		1	Online	1b
780	Knack VIP online	De euthanasievraag van een psychiatrische patiënt wordt niet altijd ernstig genomen:het verhaal van Lieven Vromman	Ann Peuteman	V	2020-01-23	3120	16		7	Online	3.7
781	Knack VIP online	Euthanasieproces: Fernand Keuleneer moet zich terugtrekken als advocaat burgerlijke partij	belga		2020-01-23	626	10		1	Online	1b
782	Het Laatste Nieuws	Advocaat familie Tine Nys lid van commissie die euthanasie goedkeurde	Erwin Verhoeven	M	2020-01-23	177	10	1	1	9	1b
783	Het Laatste Nieuws	"Ik begrijp echt niet wat die artsen hier zitten te doen"	Erwin Verhoeven	M	2020-01-23	1218	11	3	1	13	5
784	Het Nieuwsblad	Pijnlijk	Peter Mijlemans	M	2020-01-23	382	1	2	5	4	9
785	Belga	Un cas d'euthanasie devant les assises - Joris Van Cauter, l'avocat des parents de Tine Nys, remplacera Fernand Keuleneer (3)
786	Belga	Un cas d'euthanasie devant les assises - "Tine ne souffrait pas d'une maladie incurable" (professeure de psychologie clinique)
787	Belga	Euthanasie voor assisen - Fernand Keuleneer moet zich terugtrekken als advocaat burgerlijke partij (3)	belga		2020-01-23	454	12		1	Online	1b
788	Belga	Un cas d'euthanasie devant les assises - "La loi sur l'euthanasie n'a pas été respectée" (membre du collège d'experts)
789	Het Laatste Nieuws online	“Laat het nooit meer tot zo'n tenenkrullend proces komen”			2020-01-23	315	9		3	Online	5
790	Het Laatste Nieuws online	Advocaat familie Tine Nys lid van commissie die euthanasie goedkeurde	EV		2020-01-23	175	10		1	Online	1b
791	Le Soir +	L’avocat de l’Egliseexclu du procès
792	7s7	Cas d'euthanasie devant les assises: "Nous partons du principe que tout a été tenté"
793	La Libre Belgique	Procès pour euthanasie: "La loi n'a pas été respectée"
794	Het Laatste Nieuws online	Blijft advocaat Keuleneer in het euthanasieproces of niet?	Erwin Verhoeven	M	2020-01-23	389	8		1	Online	1b
795	De Morgen online	Euthanasieproces kan voortgaan: advocaat Joris Van Cauter zal optreden voor hele familie Nys	Erwin Verhoeven	M	2020-01-23	579	13		1	Online	1b
796	MSN België	VN-baas: "Vier gevaren bedreigen vooruitgang in de wereld"
797	Gazet van Antwerpen online	Ophef op euthanasieproces: advocaat van familie Nys was zelf aanwezig bij goedkeuring euthanasie	jesse van regenmortel	M	2020-01-23	797	13		1	Online	1b
798	Het Nieuwsblad online	“Euthanasie moet met sereniteit behandeld worden. Met het assisenproces rond Tine is niemand gebaat”	Peter Mijlemans	M	2020-01-23	358	14		5	Online	5
799	De Morgen online	Euthanasieproces kan voortgaan: advocaat Joris Van Cauter vervangt Fernand Keuleneer, die niet mag aanblijven	EV & Belga		2020-01-23	511	14		1	Online	1b
800	De Morgen online	Na bewogen dag op euthanasieproces: kan Keuleneer aanblijven als advocaat van familie Nys?	Erwin Verhoeven	M	2020-01-23	545	13		1	Online	1b
801	Het Laatste Nieuws online	Fernand Keuleneer mag niet aanblijven als advocaat van familie Nys	Erwin Verhoeven	M	2020-01-23	349	10		1	Online	1b
802	Gazet van Antwerpen online	Fernand Keuleneer moet zich terugtrekken als advocaat burgerlijke partij euthanasieproces	il		2020-01-23	269	10		1	Online	1b
803	De Standaard online	Waarom ze pas na de dood van een patiënt aan de slag gaat, en 6 andere vragen over de euthanasiecommissie	Tom Le Bacq	M	2020-01-23	929	20		6	Online	1a,1b
804	Belga	Euthanasie voor assisen - "We gaan ervan uit dat alles geprobeerd is" (verantwoordelijke spoedpsychiatrie UZ Gent)	belga		2020-01-23	265	15		1	Online	1b
805	Belga	Un cas d'euthanasie devant les assises - L'avocat de la partie civile Fernand Keuleneer doit se retirer (2)
806	Belga	Euthanasie voor assisen - Joris Van Cauter treedt op voor hele familie Nys, proces gaat verder (3)	belga		2020-01-23	221	15		1	Online	1b
807	Belga	'De hoogste tijd voor evaluatie euthanasiewet' (huisartsenvereniging Domus Medica)	belga		2020-01-23	500	9		6	Online	1a
808	Belga	Un cas d'euthanasie devant les assises - Joris Van Cauter, l'avocat des parents de Tine Nys, remplacera Fernand Keuleneer (2)
809	Belga	Euthanasie voor assisen - "Er is alleszins een probleem" (Vermassen)	belga		2020-01-23	270	9		1	Online	1b
810	Belga	Un cas d'euthanasie devant les assises - "Nous partons du principe que tout a été tenté"
811	Belga	Euthanasie voor assisen - "Tine was niet ongeneselijk ziek" (professor klinische psychologie ULB) (2)	belga		2020-01-23	410	12		1	Online	6
812	Belga	Euthanasie voor assisen - Exit Keuleneer, ander plaatsvervangend lid euthanasiecommissie op deskundigestoel	belga		2020-01-23	465	11		1	Online	1b
813	Gazet van Antwerpen	Assisen : Advocaat van familie Nys was zelf aanwezig bij goedkeuring euthanasie	jesse van regenmortel	M	2020-01-23	791	11	3	1	12	1b
814	Het Laatste Nieuws	Advocaat familie Tine Nys lid van commissie die euthanasie goedkeurde	Erwin Verhoeven	M	2020-01-23	166	10	1	1	9	1b
815	De Standaard online	Vermassen: ‘Eigenlijk hoort advocaat Keuleneer op getuigenstoel'	Jorn Van Thillo	M	2020-01-23	401	7		1	Online	1b,5
816	Radio 1 Belgium	Advocaat van familie Tine Nys was (plaatsvervangend) lid van commissie die haar euthanasie nadien goedkeurde
817	De Redactie online	Gerechtsexperts stellen verslag voor: "Tine Nys mocht euthanasie krijgen, maar procedure niet correct nageleefd"	Arne De Jaegere	M	2020-01-23	616	14		1	Online	1b
818	De Specialist	Euthanasiewet: hoogste tijd voor evaluatie (Roel Van Giel, Domus Medica)
819	Metro	Un cas d’euthanasie devant les assises – « La loi sur l’euthanasie n’a pas été respectée »
820	VivreIci	Assise de Gand: "la loi sur l'euthanasie n'a pas été respectée", selon les experts
821	La Libre Belgique	Un cas d'euthanasie devant les assises - "La loi sur l'euthanasie n'a pas été respectée"
822	La Meuse	Affaire Tine Nys: «La loi sur l'euthanasie pas respectée»
823	RTL info	Un cas d'euthanasie devant les assises - "La loi sur l'euthanasie n'a pas été respectée"
824	MSN België	Bouchez: "Alles terug op federaal niveau"
825	De Morgen online	Raadpleeg de tv-gids van De Morgen	Erwin Verhoeven	M	2020-01-23	353	6		1	Online	9
826	VivreIci	Procès Euthanasie: l'avocat des parties civiles ne peut plus rester dans le procès
827	De Standaard	Advocaat burgerlijke partij zat zelf in euthanasiecommissie	Veerle Beel & Jorn Van Thillo	V&M	2020-01-23	653	7	8	1	10	1b
828	Het Nieuwsblad	Advocaat familie Nys was erbij toen euthanasiedossier Tine werd goedgekeurd	jesse van regenmortel	M	2020-01-23	779	10	4	1	12	1b
829	Het Nieuwsblad	“Welke arts waagt zich nog aan euthanasie als hij na tien jaar nog veroordeeld kan worden?”	Hervé Sabbe	M	2020-01-23	169	16	12	3	6
830	Belga	Euthanasie voor assisen - "We gaan ervan uit dat alles geprobeerd is" (verantwoordelijke spoedpsychiatrie UZ Gent)	belga		2020-01-23	448	15		1	Online	1b
831	Belga	Euthanasie voor assisen - Gentse stafhouder komt tussen na incident rond Keuleneer in euthanasiecommissie	belga		2020-01-23	375	13		1	Online	1b
832	Belga	Euthanasie voor assisen - Euthanasiewet niet gevolgd (deskundige en plaatsvervangend lid euthanasiecommissie) (2)	belga		2020-01-23	461	11		1	Online	1b
833	Le Vif	Euthanasie devant les assises : L'avocat de la partie civile Fernand Keuleneer doit se retirer
834	Medi-Sfeer	Euthanasiewet: hoogste tijd voor evaluatie (Roel Van Giel, Domus Medica)
835	De Standaard online	Deskundigen: ‘Euthanasie Tine Nys niet volgens de regels'	vbr, msn		2020-01-23	479	8		1	Online	1b
836	Het Laatste Nieuws online	PORTRET. Advocaat Fernand Keuleneer, dwarsdenker en tegenstander van euthanasiewet	Stéphanie Romans	V	2020-01-23	713	9		4	Online	5
837	La Province	Affaire Tine Nys: «La loi sur l’euthanasie pas respectée»
838	MSN België	Vermassen verbaasd: "Advocaat familie Nys aanwezig op evaluatie euthanasie Tine Nys"
839	Medi-Sfeer	Euthanasie voor assisen - Onafhankelijkheid centraal
840	De Specialist	Euthanasie voor assisen - Onafhankelijkheid centraal
841	De Standaard online	Vermassen: ‘Eigenlijk hoort advocaat Keuleneer op getuigenstoel'	Jorn Van Thillo	M	2020-01-23	360	7		1	Online	1b,5
842	Het Laatste Nieuws online	Fernand Keuleneer reageert op uitsluiting assisenproces: “Familie wist dat ik lid was van euthanasiecommissie en vond het geen probleem”	Stéphanie Romans	V	2020-01-23	556	19		1	Online	1b
843	De Standaard online	Psychologe op euthanasieproces: ‘Ik geloof niet dat Tine autisme had'	Veerle Beel	V	2020-01-23	881	10		1	Online	6
844	MSN België	Advocaat familie Tine Nys moet zich terugtrekken uit euthanasieproces
845	Radio2.be	Advocaat van familie Tine Nys was (plaatsvervangend) lid van commissie die haar euthanasie nadien goedkeurde
846	Le Vif	L'euthanasie devant les assises: l'avocat de la partie civile Fernand Keuleneer doit se retirer
847	De Morgen	Dossier is bij ons zonder discussie goedgekeurd'	Douglas de Coninck	M	2020-01-23	822	7	4	1	10	1b
848	Het Laatste Nieuws	"Laat het nooit meer tot zo'n tenenkrullend proces komen"	François Thijs & Patrick Van Lersberghe & Bert Van den bossche &Heike P.		2020-01-23	307	9	14	3	5	5
849	De Morgen online	Wetsdokters oordelen: ‘De artsen hebben een juist besluit getrokken'	Douglas de Coninck	M	2020-01-23	871	9		1	Online	1a
850	Het Laatste Nieuws online	Euthanasieproces. Autisme? Borderline? Allebei? Experten zijn het opnieuw niet met elkaar eens	Erwin Verhoeven	M	2020-01-23	1120	12		1	Online	6
851	La Nouvelle Gazette	Affaire Tine Nys: «La loi sur l’euthanasie pas respectée»
852	Sud Presse	Un cas d’euthanasie devant les assises: le collège d’experts rejoint la famille, «la loi n’a pas été respectée»
853	De Standaard online	Advocaat Keuleneer moet zich terugtrekken uit euthanasieproces	Veerle Beel	V	2020-01-23	361	7		1	Online	1b
854	La Libre Belgique	Un avocat doit se retirer du procès pour euthanasie
855	Het Laatste Nieuws online	Professor Wim Distelmans op euthanasieproces: “Ik begrijp echt niet wat die artsen hier zitten te doen”	Erwin Verhoeven	M	2020-01-23	1246	16		1	Online	1b,2,5
856	De Morgen online	Advocaat familie Tine Nys zat zelf in euthanasiecommissie	EV		2020-01-23	321	8		1	Online	1b
857	Knack VIP online	Gentse stafhouder komt tussen na incident rond Keuleneer in euthanasiecommissie	belga		2020-01-23	799	10		1	Online	1b
858	Het Nieuwsblad online	Gentse stafhouder komt tussen na incident op euthanasieproces Tine Nys	jvh, bron belga		2020-01-23	371	10		1	Online	1b
859	Het Laatste Nieuws online	Joris Van Cauter neemt job van Keuleneer over en zal nu hele gezin Nys verdedigen op euthanasieproces	Erwin Verhoeven	M	2020-01-23	432	17		1	Online	1b
860	Le Vif	Euthanasie devant les assises : L'avocat de la partie civile Fernand Keuleneer doit se retirer
861	De Tijd	Fernand Keuleneer moet zich terugtrekken als advocaat burgerlijke partij	Davy Geens	M	2020-01-23	302	9		1	Online	1b
862	Het Nieuwsblad online	Ze moet dossiers evalueren, maar wordt zelf niet geëvalueerd: wat is de euthanasiecommissie?	Tom Le Bacq	M	2020-01-23	510	13		6	Online	1b
863	RTBF info	Procès Euthanasie: l'avocat des parties civiles ne peut plus rester dans le procès
864	Het Laatste Nieuws online	LIVE. Euthanasieproces kan doorgaan: advocaat Joris Van Cauter treedt op voor hele familie Nys	Erwin Verhoeven	M	2020-01-23	188	13		1	Online	1b
865	De Redactie online	Expert Wim Distelmans op euthanasie­proces: "Dossier Tine zonder problemen in de euthanasiecommissie gepasseerd"	Hanne Decré	V	2020-01-22	1620	13		1	Online	1b
866	La Meuse	«J'avais l'impression que la date était déjà fixée»
867	La Libre Belgique	Un cas d'euthanasie devant les assises: la psychiatre de Tine Nys lui a dit n'avoir aucun rôle à jouer dans l'euthanasie
868	Gazet van Antwerpen online	Vader op euthanasieproces: “Je kan dat zeggen van een autowrak: kapot, weg ermee. Maar niet over mijn dochter”	jesse van regenmortel	M	2020-01-22	1079	18		1	Online	2
869	De Morgen online	Dit euthanasieproces kan het systeem zelf een dodelijke injectie toedienen	Barbara Debusschere	V	2020-01-22	483	10		2	Online	1b
870	Het Laatste Nieuws online	Onze opinie	Jan Segers		2020-01-22	515	2		5	Online	9
871	Het Laatste Nieuws	Jongste zus Lotte	Erwin Verhoeven	M	2020-01-22	229	3	2	1	4	3
872	Belga	Un cas d'euthanasie devant les assises - "Nous avons tous les trois fait de notre mieux" (médecin exécutant)
873	Belga	Euthanasie voor assisen - "Als behandelaar geen rol spelen in euthanasie" (psychiater Tine Nys)	belga		2020-01-22	215	13		1	Online	2
874	Het Nieuwsblad	“Je kan dat zeggen van een autowrak: kapot, weg ermee. Maar niet over mijn dochter”	jesse van regenmortel	M	2020-01-22	886	15	2	1	2,4,3	2
875	La Libre Belgique	Procès euthanasie: Tine Nys était suivie de longue date
876	La Libre Belgique	Affaire Tine Nys: l'indépendance du président de la commission de contrôle de l'euthanasie mise en doute
877	La Libre Belgique	Un cas d'euthanasie devant les assises: "J'avais l'impression que la date était déjà fixée"
878	Le Soir +	Euthanasie de Tine Nys: «L’autisme pose un défi à notre société»
879	La Dernière Heure	Un cas d'euthanasie devant les assises: la psychiatre de Tine Nys lui a dit n'avoir aucun rôle à jouer dans l'euthanasie
880	La Libre Belgique	Un cas d'euthanasie devant les assises: "J'avais l'impression que la date était déjà fixée"
881	Het Laatste Nieuws online	“Ik val hier achterover van”: advocaat burgerlijke partij was op vergadering waar euthanasie Tine Nys werd geëvalueerd	cm - kvds - ttr - mvdb- ev		2020-01-22	180	17		1	Online	1b
882	Belga	Euthanasie voor assisen - "Normale leven waar ze naartoe wou, viel als kaartenhuisje in elkaar" (psychologe) (2)	belga		2020-01-22	468	15		1	Online	3
883	Belga	Un cas d'euthanasie devant les assises - "J'avais l'impression que la date était déjà fixée" (2)
884	Belga	Un cas d'euthanasie devant les assises - L'indépendance du président de la commission de contrôle de l'euthanasie mise en doute
885	Belga	Un cas d'euthanasie devant les assises - "Dialogue de sourds" entre les médecins et la famille (président de la commission)
886	Belga	Un cas d'euthanasie devant les assises - La psychiatre de Tine Nys lui a dit n'avoir aucun rôle à jouer dans l'euthanasie
887	Belga	Un cas d'euthanasie devant les assises - "Pour elle, l'enfer était enfin fini" (ancien médecin traitant)
888	Belga	Euthanasie voor assisen - "Huisartsen zijn perfect bevoegd als tweede adviserende arts" (Wim Distelmans) (3)	belga		2020-01-22	585	13		1	Online	1a
889	Het Laatste Nieuws	Wat is dat, een normaal gezin?	Nadine Van Der Linden	V	2020-01-22	763	6	3	2	7	7
890	Het Belang van Limburg	Familie Nys kon niet begrijpen dat Tine euthanasie kon krijgen			2020-01-22	311	10	2	1	7	2
891	De Knack	‘Blij dat ik het gedaan heb. Ondanks de nachtmerries’	Catherine Vuylsteke	V	2020-01-22	913	9	36	4	NVT	3
892	Het Laatste Nieuws	Onze opinie	Jan Segers	M	2020-01-22	502	2	2	5	5	9
893	De Standaard	Zoiets doe je met een auto- wrak, niet met een mens'	Veerle Beel	V	2020-01-22	971	10	4	1	12	2
894	La Libre Belgique	Procès euthanasie: Tine Nys était suivie de longue date
895	La Nouvelle Gazette	«J’avais l’impression que la date était déjà fixée»
896	Humo online	'Ik wil een perspectief bieden, ook als het over de dood gaat'			2020-01-22	4801	12		6	Online	5
897	De Morgen online	Voormalige huisarts op het euthanasieproces: ‘Tine was blij. Voor haar was die hel eindelijk ten einde'	belga		2020-01-22	736	16		1	Online	3
898	Nord Eclair	«J’avais l’impression que la date était déjà fixée»
899	Het Laatste Nieuws online	Jongste zus Lotte	Redactie		2020-01-22	234	3		1	Online	3
900	De Standaard online	Wim Distelmans: ‘De patiënt kan zeggen: Ik wil niet meer'	Jorn Van Thillo	M	2020-01-22	717	10		1	Online	3
901	Het Nieuwsblad online	LIVE. Derde dag op euthanasieproces Tine Nys: specialisten aan de beurt	sgg, jvh		2020-01-22	166	10		1	Online	1b
902	Knack VIP online	Distelmans over mislukte verzoening zaak-Tine Nys: 'Dovemansgesprek tussen artsen en familie'	belga		2020-01-22	1133	12		1	Online	3.5
903	Gazet van Antwerpen	Euthanasieproces : “Je kan dat zeggen van een autowrak: kapot, weg ermee. Maar niet over mijn dochter”	jesse van regenmortel	M	2020-01-22	830	16	9	1	?,4,3,?	2
904	Belga	Euthanasie voor assisen - Onafhankelijkheid van artsen centraal, ook die van Distelmans	belga		2020-01-22	361	11		1	Online	1a
905	Belga	Euthanasie voor assisen - "Voor haar was die hel eindelijk ten einde" (voormalige huisarts Tine Nys)	belga		2020-01-22	243	15		1	Online	3
906	Belga	Un cas d'euthanasie devant les assises - "Dialogue de sourds" entre les médecins et la famille (2)
907	Belga	Euthanasie voor assisen - "Ik had de indruk dat de datum al gepland stond" (psychologe)	belga		2020-01-22	238	14		1	Online	3
908	Belga	Euthanasie voor assisen - "Als behandelaar geen rol spelen in euthanasie" (psychiater Tine Nys) (2)	belga		2020-01-22	393	13		1	Online	2
909	Belga	Euthanasie voor assisen - "Dovemansgesprek" tussen artsen en familie (Wim Distelmans) (2)	belga		2020-01-22	494	10		1	Online	3.5
910	Belga	Euthanasie voor assisen - "Normale leven waar ze naartoe wou, viel als kaartenhuisje in elkaar" (psychologe)	belga		2020-01-22	292	15		1	Online	3
911	Radio 1 Belgium	“Dit euthanasieproces is niet voor herhaling vatbaar”
912	De Standaard online	Psychologe op euthanasieproces: ‘Tine kon niet met haar diagnose leven'	Jorn Van Thillo	M	2020-01-22	612	10		1	Online	3.6
913	La Libre Belgique	Un cas d'euthanasie devant les assises: "dialogue de sourds" entre les médecins et la famille
914	De Morgen online	Psychologe van Tine Nys op euthanasieproces: ‘Het normale leven waar ze naartoe wou, viel als een kaartenhuisje in elkaar'	belga		2020-01-22	493	19		1	Online	3
915	De Redactie online	Ethicus Ignaas Devisch: "Dit euthanasie­proces is traumatiserend en niet voor herhaling vatbaar"	Floor Bruggeman	V	2020-01-22	864	12		6	Online	1b,2
916	La Province	«J’avais l’impression que la date était déjà fixée»
917	La Capitale	«J’avais l’impression que la date était déjà fixée»
918	De Standaard online	Huisarts Tine Nys op euthanasieproces: ‘Tine was vastbesloten euthanasie te plegen'	Jorn Van Thillo	M	2020-01-22	650	11		1	Online	3
919	La Dernière Heure	Un cas d'euthanasie devant les assises: "dialogue de sourds" entre les médecins et la famille
920	Het Nieuwsblad online	Ophef aan eind van derde procesdag: advocaat van zus Tine Nys zat in commissie die besliste over euthanasie	belga		2020-01-22	507	18		1	Online	1b
921	De Standaard online	Vragen over rol advocaat Keuleneer op euthanasieproces	Veerle Beel & Jorn Van Thillo (Bron DS, Belga)	M&V	2020-01-22	287	7		1	Online	1b
922	De Standaard online	‘Zoiets doe je met een auto- wrak, niet met een mens'	Veerle Beel	V	2020-01-22	1003	10		1	Online	2
923	7s7	Un cas d'euthanasie devant les assises: "Nous avons fait de notre mieux”
924	De Morgen	Alsof Tine een missie had gekregen: ik ga sterven'	Douglas de Coninck	M	2020-01-22	867	9	6	1	11	5
925	Het Laatste Nieuws online	“Haar armen maakten nog een beweging. Mama riep: ‘Ze wil het niet! Ze wil het niet!'”	Erwin Verhoeven	M	2020-01-22	1361	16		1	Online	5
926	De Standaard online	Belangrijke getuigenis van Distelmans vandaag op euthanasieproces	Veerle Beel	V	2020-01-22	927	7		1	Online	1b
927	De Morgen online	Om de twee weken is er in België een Tine Nys: Wim Distelmans schetst breder plaatje op euthanasieproces	Douglas de Coninck	M	2020-01-22	861	18		1	Online	7
928	Le Soir +	Autiste? Me Too…
929	7s7	Un cas d'euthanasie devant les assises: “Être diagnostiquée borderline lui était inacceptable”
930	Knack VIP online	Psychiater euthansasieproces: 'We spelen als behandelaar geen rol spelen in euthanasie'	belga		2020-01-22	360	11		1	Online	2
931	De Morgen online	Waarover gaat het euthanasieproces juist? ‘Dit is een aanval op de Belgische euthanasiewet'	Dries Vermeulen	M	2020-01-22	226	13		2	Online	1a
932	De Morgen	Standpunt	Barbara Debusschere	V	2020-01-22	489	1	8	2	3	9
933	Het Laatste Nieuws	"Haar armen maakten nog een beweging. Mama riep: 'Ze wil het niet! Ze wil het niet!'"	Erwin Verhoeven	M	2020-01-22	1337	16	2	1	14	5
934	7s7	Un cas d'euthanasie devant les assises: “Tine était profondément malheureuse”
935	Artsenkrant	Het assisenproces omtrent de euthanasie van Tine Nys
936	De Standaard online	Palliatieve zorg, de grote verliezer	Gert Huysmans	M	2020-01-21	770	5		6	Online	7
937	Het Laatste Nieuws online	Dokters zijn ook maar mensen, stel je hier vast, die soms vreselijk vermoeid zijn	Nadine Van Der Linden		2020-01-21	511	14		2	Online	3
938	Gazet van Antwerpen online	Familieleden getuigen op proces over euthanasie Tine Nys: “Mijn zus was diep ongelukkig”	jvh, gjs		2020-01-21	1315	13		1	Online	3
939	Het Laatste Nieuws online	Euthanasieproces, de persoonlijke blik van onze verslaggever: “Wat is dat, een normaal gezin?”	Nadine Van Der Linden	V	2020-01-21	782	13		2	Online	7
940	Knack VIP online	"Bijna in sneltreinvaart een euthanasie-goedkeuring"	belga		2020-01-21	208	5		1	Online	2
941	De Standaard online	Zus Tine Nys op euthanasieproces: 'Ze was diep ongelukkig'	Veerle Beel	V	2020-01-21	553	9		1	Online	3
942	L'essentiel	Le désarroi d'une famille face à un cas d'euthanasie
943	Knack VIP online	"Als Tine euthanasie wou, moesten wij 'sterf dan maar' zeggen?"	belga		2020-01-21	219	10		1	Online	3.2
944	Het Laatste Nieuws online	Vader van Tine: “Ze heeft geen waardig einde gekregen”	CEMG - AW - MVDB		2020-01-21	155	9		1	Online	2
945	Het Laatste Nieuws	Dokters zijn ook maar mensen, stel je hier vast, die soms vreselijk vermoeid zijn	Nadine Van Der Linden	V	2020-01-21	496	14	3	2	8	3
946	Metro NL	«Ik heb een naar de wet correct uitgevoerde euthanasie gedaan»			2020-01-21	246	10	4	1	6	1a,1b
947	Belga	Euthanasie voor assisen - "Bijna in sneltreinvaart een euthanasie-goedkeuring" (vader Nys)	belga		2020-01-21	207	10		1	Online	2
948	Belga	Euthanasie voor assisen - "Tine was diep ongelukkig" (zus Sophie Nys) (2)	belga		2020-01-21	462	10		1	Online	3
949	Belga	Euthanasie voor assisen - "Ik kon niet begrijpen waarom ze dood zou kunnen gaan" (zus Sophie Nys)	belga		2020-01-21	274	16		1	Online	2.5
950	Belga	Euthanasie voor assisen - "Ik kon niet begrijpen waarom ze dood zou kunnen gaan" (zus Sophie Nys)	belga		2020-01-21	274	16		1	Online	2.5
951	Het Laatste Nieuws	"Dat mens kon niet meer"	Frank D.G. & Psychiater Godelieve T. & ERWIN VERHOEVEN	M&V	2020-01-21	995	5	3	1	11	6
952	De Standaard	'Het waren de beginjaren van euthanasie bij psychisch lijden'	Veerle Beel	V	2020-01-21	1178	9	6	1	12	10
953	Het Laatste Nieuws online	“Dat mens kon niet meer”	Erwin Verhoeven	M	2020-01-21	1008	5		1	Online	6
954	Lejournaldumedecin	Médecin accusé à Gand : "J'ai agi en respectant la loi sur l'euthanasie"
955	De Standaard online	Rechercheur op euthanasieproces: 'Dacht dat dossier Tine Nys geseponeerd was'	Veerle Beel	V	2020-01-21	537	10		1	Online	1b
956	La Libre Belgique	Un cas d'euthanasie devant les assises: "Tine était profondément malheureuse", selon sa soeur
957	Medi-Sfeer	"Beroepsgeheim bij verhoor leden Euthanasiecommissie"
958	Knack VIP online	'Blij dat ik het gedaan heb. Ondanks de nachtmerries'	Catherine Vuylsteke	V	2020-01-21	1734
959	Metro Time online	“Het leek op een geassisteerde zelfdoding”	belga		2020-01-21	281	6		1	Online	2
960	Belga	Un cas d'euthanasie devant les assises - "La décision de l'euthanasie a été prise à vitesse grand V" (père de Tine Nys)
961	Belga	Un cas d'euthanasie devant les assises - "Ça ressemblait à un un suicide assisté" (Sophie Nys)
962	Belga	Euthanasie voor assisen - "Als Tine euthanasie wou, moesten wij 'sterf dan maar' zeggen?" (zus Lotte Nys) (2)	belga		2020-01-21	395	16		1	Online	3.2
963	Belga	Euthanasie voor assisen - Familie Nys kon niet begrijpen dat Tine euthanasie kon krijgen	belga		2020-01-21	350	13		1	Online	2.5
964	Belga	Euthanasie voor assisen - "Het leek op een geassisteerde zelfdoding" (Sophie Nys) (2)	belga		2020-01-21	555	11		1	Online	2
965	Belga	Euthanasie voor assisen - "Ik ben enkele keren geschrokken dat er nog opdrachten kwamen" (politieman)	belga		2020-01-21	245	14		1	Online	1b
966	Belga	Un cas d'euthanasie devant les assises - "Tine était profondément malheureuse", selon sa soeur
967	De Standaard	Palliatieve zorg, de grote verliezer	Gert Huysmans	M	2020-01-21	721	5	33	6	7	7
968	Het Nieuwsblad	“Álles in haar leven was een mislukking. Wat kan je dan nog als behandeling?”	jesse van regenmortel	M	2020-01-21	1120	14	2	1	13	3.6
969	Het Laatste Nieuws	"Een publiek proces is in deze emotionele zaak compleet ongepast voyeurisme"			2020-01-21	694	11	14	3	6	7.2
970	Gazet van Antwerpen	Standpunt : Proces van de wetgeving	Kris Vanmarsenille	M	2020-01-21	435	5	2	2	4	1a
971	Het Nieuwsblad	“Euthanasieproces tegen dokters is een schande”	R. Demol & Vlezenbeek	M	2020-01-21	192	6	12	3	4	5
972	De Standaard online	Zus Tine Nys op euthanasieproces: 'Ik begrijp niet dat Tine wou sterven'	Veerle Beel	V	2020-01-21	881	12		1	Online	3
973	De Redactie online	Zus van Tine Nys op euthanasieproces: "Ik kon niet begrijpen waarom Tine plots dood zou willen gaan"	Hanne Decré	V	2020-01-21	615	17		1	Online	2.5
974	Gazet van Antwerpen online	Broer van vrouw die ook voor euthanasie door psychisch lijden koos: “Respecteer de wens om waardig te mogen sterven”	Kristin Matthyssen	V	2020-01-21	1015	19		3	Online	2
975	La Libre Belgique	Une psychiatre qui dit (trop ?) vite oui aux patients qui veulent l’euthanasie
976	De Morgen online	‘Alsof er een muur was ontstaan tussen ons en Tine': zus van Tine Nys getuigt op euthanasieproces	Douglas de Coninck	M	2020-01-21	1152	17		1	Online	3
977	De Specialist	"Beroepsgeheim bij verhoor leden Euthanasiecommissie"
978	7s7	Un cas d'euthanasie devant les assises: “Je ne comprenais pas pourquoi elle pouvait mourir”
979	Knack VIP online	"Het leek op een geassisteerde zelfdoding"	belga		2020-01-21	288	6		1	Online	2
980	MSN België	"Het leek op een geassisteerde zelfdoding"
981	Het Nieuwsblad online	Familieleden getuigen op proces over euthanasie Tine Nys: “Mijn zus was diep ongelukkig”	vh, gjs (Bron: Belga)		2020-01-21	315	13		1	Online	3
982	Belgique: au procès d'un cas d'euthanasie, le désarroi de la famille
983	Knack VIP online	"Als Tine euthanasie wou, moesten wij 'sterf dan maar' zeggen?"			2020-01-21	219	10		1	Online	3.2
984	Metro Time online	“Als Tine euthanasie wou, moesten wij ‘sterf dan maar’ zeggen?”	belga		2020-01-21	212	10		1	Online	3.2
985	De Standaard online	Jongste zus getuigt op euthanasieproces: ‘Tine kon zeker nog verder'	Jorn Van Thillo	M	2020-01-21	766	10		1	Online	3
986	Le Soir +	Le procès des médecins, celui de l’euthanasie
987	Belga	Euthanasie voor assisen - "Bijna in sneltreinvaart een euthanasie-goedkeuring" (vader Nys) (2)	belga		2020-01-21	403	10		1	Online	2
988	Het Laatste Nieuws online	“Een publiek proces is in deze emotionele zaak compleet ongepast voyeurisme”			2020-01-21	537	11		3	Online	1b,2
989	De Specialist	Euthanasie - als de familie onoordeelkundig betrokken wordt
990	Medi-Sfeer	Euthanasie - als de familie onoordeelkundig betrokken wordt
991	Gazet van Antwerpen online	Artsen verhoord in assisenzaak euthanasie: “Ik voel me gepakt door iedereen in dit verhaal”	jesse van regenmortel	M	2020-01-21	1155	14		1	Online	3
992	De Standaard online	Vader getuigt op euthanasieproces: ‘Enorm veel spijt dat ik afwezig vader was'	Jorn Van Thillo	M	2020-01-21	775	12		1	Online	3
993	Metro Time online	“Bijna in sneltreinvaart een euthanasie-goedkeuring”	belga		2020-01-21	201	5		1	Online	2
994	De Standaard online	Vader getuigt op euthanasieproces: ‘Enorm veel spijt dat ik afwezige vader was'	Jorn Van Thillo	M	2020-01-21	906	12		1	Online	3
995	De Standaard online	Jongste zus getuigt op euthanasieproces: ‘Tine kon zeker nog verder'	Jorn Van Thillo	M	2020-01-21	649	10		1	Online	3
996	Artsenkrant	Zullen artsen nog euthanasie willen uitvoeren?
997	De Morgen online	Zussen van Tine Nys frontaal in de aanval op euthanasieproces: ‘Alsof Tine een missie had gekregen om te zeggen: ‘Ik ga sterven''	Douglas de Coninck	M	2020-01-21	905	22		1	Online	1b,3,5
998	De Morgen	Euthanasie uitvoeren, daar ben je kapot van'	Douglas de Coninck	M	2020-01-21	942	7	5	1	10	3
999	Gazet van Antwerpen	“Respecteer de wens om waardig te mogen sterven”	kma		2020-01-21	814	8	2	7	8	2
1000	Gazet van Antwerpen	Euthanasieproces : “Ik voel me gepakt door iedereen in dit verhaal”	jesse van regenmortel	M	2020-01-21	1087	10	2	1	13	3
1001	Het Nieuwsblad online	Psychiater spreekt drie uur op euthanasieproces: “Dat autisme verklaarde alles. Tine was innemend en intelligent, maar ook manipulatief en op zoek naar conflict”	jesse van regenmortel	M	2020-01-20	1086	23		1	Online	3.6
1002	De Specialist	Euthanasieproces - "Hoe patiënt bij arts komt, is detail" (psychiater)
1003	BRF.online	Euthanasie-Prozess: „Noch nie so großes Leid gesehen“
1004	De Specialist	"Ikzelf en vele collega's zullen niet meer euthanaseren" (uitvoerende arts euthanasie)
1005	Knack VIP online	Euthanasie voor assisen: "Rechten geschonden door lange duurtijd"			2020-01-20	246	8		1	Online	1b
1006	Knack VIP online	"Zelf bij twee negatieve adviezen kan ik euthanasie uitvoeren"			2020-01-20	241	9		1	Online	1a
1007	La Dernière Heure	Un cas d'euthanasie devant les assises: "J'ai agi en respectant la loi", affirme le médecin
1008	Metro Time online	“Ik heb een naar de wet correct uitgevoerde euthanasie gedaan”	belga		2020-01-20	175	10		1	Online	1a,1b
1009	De Standaard online	Artsen in euthanasieproces trekken paraplu open	Veerle Beel	V	2020-01-20	766	6		2	Online	1b,5
1010	Gazet van Antwerpen online	Huisarts op proces over dood Tine Nys: “Ik dacht dat mijn advies voor aanvraag bij euthanasiecommissie was”	gjs		2020-01-20	521	17		1	Online	1b
1011	De Standaard online	‘Het waren de beginjaren van euthanasie bij psychisch lijden'	Veerle Beel	V	2020-01-20	1160	9		1	Online	10
1012	Gazet van Antwerpen online	Psychiater op proces over dood van Tine Nys: “Geloof me, euthanasie is niet gemakkelijk. Om daarvoor te kiezen als jonge mens moet je hard en lang geleden hebben”	gjs		2020-01-20	715	28		1	Online	3
1013	Belga	Un cas d'euthanasie devant les assises - "J'ai agi en respectant la loi sur l'euthanasie" (médecin accusé) (2)
1014	Belga	Euthanasie voor assisen - Artsen beklemtonen lijden van Tine Nys en eigen onafhankelijkheid	belga		2020-01-20	426	12		1	Online	1a
1015	Belga	Euthanasie voor assisen - "Ik heb een naar de wet correct uitgevoerde euthanasie gedaan" (uitvoerende arts) (3)	belga		2020-01-20	599	15		1	Online	1a,1b
1016	Belga	Euthanasie voor assisen - "Ik heb een naar de wet correct uitgevoerde euthanasie gedaan" (uitvoerende arts) (2)	belga		2020-01-20	412	15		1	Online	1a,1b
1017	La Libre Belgique	Un cas d'euthanasie devant les assises: "J'ai agi en respectant la loi", affirme le médecin
1018	De Specialist	"Ik euthanaseer niet wegens morele bezwaren" (huisarts)
1019	Medi-Sfeer	Euthanasieproces - "Hoe patiënt bij arts komt, is detail" (psychiater)
1020	Belga	Euthanasie voor assisen - Huisarts dacht dat advies voor "administratieve aanvraag" bij euthanasiecommissie was	belga		2020-01-20	303	13		1	Online	1a
1021	Belga	Euthanasie voor assisen - "Ik kijk altijd of er nog uitwegen zijn voor wie euthanasie wil" (psychiater) (2)	belga		2020-01-20	517	16		1	Online	1b
1022	Belga	Euthanasie voor assisen - "Zelf bij twee negatieve adviezen kan ik euthanasie uitvoeren" (uitvoerende arts) (2)	belga		2020-01-20	470	14		1	Online	1a
1023	Belga	Euthanasie voor assisen - "Zelf bij twee negatieve adviezen kan ik euthanasie uitvoeren" (uitvoerende arts) (3)	belga		2020-01-20	751	14		1	Online	1a
1024	Belga	Euthanasie voor assisen - "Voorwaarden euthanasiewet niet nageleefd, maar wat dan?" (onderzoeksrechter)	belga		2020-01-20	378	11		1	Online	1a
1025	Belga	Euthanasie voor assisen - "Ik doe geen euthanasie wegens morele bezwaren" (huisarts) (3)	belga		2020-01-20	674	11		1	Online	2
1026	Het Nieuwsblad	Geen show maken	Frank Poosen & Mark Eeckhaut	M&M	2020-01-20	667	3	4	1	9	1b
1027	Medi-Sfeer	"Ikzelf en vele collega's zullen niet meer euthanaseren" (uitvoerende arts euthanasie)
1028	De Standaard online	Huisarts: 'Tine kwam niet in aanmerking voor euthanasie'	Veerle Beel	V	2020-01-20	877	8		1	Online	1a,5
1029	Knack VIP online	Euthanasie voor assisen: "Ik kijk altijd of er nog uitwegen zijn voor wie euthanasie wil" (psychiater)			2020-01-20	726	16		1	Online	1b
1030	Het Nieuwsblad online	Arts verdedigt zich op proces over dood van Tine Nys: “Ik heb een naar de wet correct uitgevoerde euthanasie gedaan”	belga		2020-01-20	214	20		1	Online	1a,1b
1031	MSN België	"Ik heb een naar de wet correct uitgevoerde euthanasie gedaan"
1032	MSN België	"Zelf bij twee negatieve adviezen kan ik euthanasie uitvoeren"
1033	De Standaard online	Arts op euthanasieproces: 'Met veel zenuwen heb ik die baxter opgehangen aan de luster'	Veerle Beel	V	2020-01-20	1310	14		1	Online	3
1034	De Redactie online	Artsen ondervraagd op euthanasieproces: "Het lijden van Tine was enorm, zoiets had ik nog nooit gezien"	Philip Heymans	M	2020-01-20	706	16		1	Online	3
1035	De Specialist	Euthanasieproces - "Ik heb een naar de wet correcte euthanasie verricht" (uitvoerende arts)
1036	De Morgen online	Artsen verdedigen zich op assisenproces in Gent: ‘Een euthanasie, daar ben je kapot van'	Douglas de Coninck	M	2020-01-20	967	14		1	Online	3
1037	Le Soir +	Justice: les médecins racontent l’euthanasie de Tine
1038	Gazet van Antwerpen online	Arts verdedigt zich op proces over dood van Tine Nys: “Ik heb een naar de wet correct uitgevoerde euthanasie gedaan”	jvh		2020-01-20	371	20		1	Online	1a
1039	Het Nieuwsblad online	De man die het euthanasieproces in goede banen moet leiden: “Allergisch voor show”	Frank Poosen & Mark Eeckhaut	M&M	2020-01-20	691	13		1	Online	1b
1040	Belga	Euthanasie voor assisen - "Ik heb een naar de wet correct uitgevoerde euthanasie gedaan" (uitvoerende arts)	belga		2020-01-20	182	15		1	Online	1a
1041	Belga	Euthanasie voor assisen - "Ik kijk altijd of er nog uitwegen zijn voor wie euthanasie wil" (psychiater)	belga		2020-01-20	239	16		1	Online	1b
1042	Belga	Euthanasie voor assisen - "Ik kijk altijd of er nog uitwegen zijn voor wie euthanasie wil" (psychiater) (3)	belga		2020-01-20	724	16		1	Online	1b
1043	Belga	Un cas d'euthanasie devant les assises - "J'ai agi en respectant la loi sur l'euthanasie" (médecin accusé)
1044	L'avenir	Décès de Tine Nys: «J'ai agi en respectant la loi sur l'euthanasie»
1045	7s7	Un cas d'euthanasie devant les assises: “J'ai agi en respectant la loi”
1046	De Morgen online	Artsen krijgen het woord op euthanasieproces: ‘Had ik het niet gedaan, zou Tine zelfmoord gepleegd hebben'	redactie en belga		2020-01-20	973	16		1	Online	5
1047	Metro Time online	“Zelf bij twee negatieve adviezen kan ik euthanasie uitvoeren”	belga		2020-01-20	234	9		1	Online	1a
1048	Knack VIP online	Huisarts in euthanasieproces: 'Mijn onafhankelijkheid werd bevestigd door de collega's'	belga		2020-01-20	541	10		1	Online	1a,1b
1049	MSN België	Euthanasie voor assisen: "Rechten geschonden door lange duurtijd"
1050	De Standaard	Artsen in euthanasieproces trekken paraplu open	Veerle Beel	V	2020-01-20	738	6	8	2	8	1b,5
1051	Knack VIP online	"Ik heb een naar de wet correct uitgevoerde euthanasie gedaan"	belga		2020-01-20	182	10		1	Online	1a,1b
1052	Medi-Sfeer	Euthanasieproces - "Ik heb een naar de wet correcte euthanasie verricht" (uitvoerende arts)
1053	Medi-Sfeer	"Ik euthanaseer niet wegens morele bezwaren" (huisarts)
1054	La Libre Belgique	Un cas d'euthanasie devant les assises: "J'ai agi en respectant la loi", affirme le médecin
1055	La Dernière Heure	Un cas d'euthanasie devant les assises: "J'ai agi en respectant la loi", affirme le médecin
1056	Het Nieuwsblad online	Psychiater op proces over dood van Tine Nys: “Geloof me, euthanasie is niet gemakkelijk. Om daarvoor te kiezen als jonge mens moet je hard en lang geleden hebben”	gjs		2020-01-20	545	28		1	Online	3
1057	De Standaard online	Psychiater op euthanasieproces: ‘Ik kijk altijd of er nog uitwegen zijn voor wie euthanasie wil'	msn (bron: Belga)		2020-01-20	597	15		1	Online	1b
1058	Metro Time online	Euthanasie voor assisen: “Rechten geschonden door lange duurtijd”	belga		2020-01-20	239	8		1	Online	1b
1059	Nieuws	Het euthanasieproces: kan het wat zachter jongens?
1060	Het Nieuwsblad online	Huisarts op proces over dood Tine Nys: “Ik dacht dat mijn advies voor aanvraag bij euthanasiecommissie was”	gjs (bron: Belga)		2020-01-20	543	17		1	Online	1b
1061	De Redactie online	De beschuldigden krijgen straks het woord, maar wie zijn de 3 dokters die terechtstaan voor vergiftiging?	Philip Heymans	M	2020-01-20	634	16		7	Online	3
1062	De Morgen online	Tine Nys is een van de mooiste mensen die ik in mijn leven heb ontmoet. Nu wordt ze verfrommeld tot een ‘zaak'	Steph Van Uytvanck	M	2020-01-20	765	22		3	Online	3
1063	De Morgen	Tine Nys. Of hoe een prachtmens wordt verfrommeld tot een 'zaak'	Steph Van Uytvanck	M	2020-01-20	792	11	23	3	11	3
1064	De Zondag/Waasland	Goeiemorgen			2020-01-19	400	1	2			9
1065	De Zondag/Westkust Middenkust	Goeiemorgen			2020-01-19	400	1	2			9
1066	De Zondag/Kempenland	Goeiemorgen			2020-01-19	400	1	2			9
1067	De Zondag/Limburg Noord	Goeiemorgen			2020-01-19	400	1	2			9
1068	De Zondag/Deinze-Meetjesland	Goeiemorgen			2020-01-19	400	1	2			9
1069	De Zondag/West-Vlaanderen Zuid	Goeiemorgen			2020-01-19	400	1	2			9
1070	De Zondag/Gent-Wetteren	Goeiemorgen			2020-01-19	400	1	2			9
1071	De Zondag/Limburg Zuid	Goeiemorgen			2020-01-19	400	1	2			9
1072	De Zondag/Antwerpen Zuid	Goeiemorgen			2020-01-19	400	1	2			9
1073	La Libre Belgique	"Une décision que je regrette": les médecins ont pris quelques libertés avec les procédures pour l’euthanasie de Tine Nys
1074	De Zondag/Mechelen	Goeiemorgen			2020-01-19	400	1	2			9
1075	De Zondag/West-Vlaanderen Midden	Goeiemorgen			2020-01-19	400	1	2			9
1076	De Zondag/Denderland	Goeiemorgen			2020-01-19	400	1	2			9
1077	De Zondag	“Waarom mag ik de regisseur zijn van mijn leven en niet van mijn dood?”	Pascal Kerkhove	M	2020-01-19	425	14		2	Online	5
1078	De Zondag/Oost-Brabant	Goeiemorgen			2020-01-19	400	1	2			9
1079	De Zondag/Brussel en Rand	Goeiemorgen			2020-01-19	400	1	2			9
1080	De Zondag/Brugge - Oostkust	Goeiemorgen			2020-01-19	400	1	2			9
1081	De Zondag/Antwerpen Noord	Goeiemorgen			2020-01-19	400	1	2			9
1082	Gazet van Antwerpen	euthanasieproces of showproces? : Drugs, prostitutie, veel slaag en een hardnekkige doodswens	jesse van regenmortel	M	2020-01-18	865	11	3	1	13	1b,3
1083	De Standaard	'Voor Tine was leven lijden met lange ij'	Veerle Beel	V	2020-01-18	1016	8	2	1	9	3
1084	Het Belang van Limburg	Verdediging snoeihard voor familie op eerste dag euthanasieproces	jvr		2020-01-18	214	8	2	1	9	1b
1085	Het Nieuwsblad	Drugs, prostitutie, veel slaag. En een hardnekkige doodswens	jesse van regenmortel	M	2020-01-18	810	8	4	1	11	3
1086	Het Laatste Nieuws	Advocaten halen meteen snoeihard uit	Erwin Verhoeven	M	2020-01-18	280	5	1	1	6	1b
1087	Het Laatste Nieuws	Advocaten halen meteen snoeihard uit	Erwin Verhoeven	M	2020-01-18	286	5	1	1	6	1b
1088	Het Laatste Nieuws	"Waarom zit familie van Tine niet mee op beschuldigdenbank?"	Jef Vermassen & advocaat psychiater T. & Joris Van Cauter & advocaat ouders Tine & ERWIN VERHOEVEN	M&M	2020-01-18	1442	9	3	1	12	1b,5
1089	Het Laatste Nieuws online	Advocaten halen meteen snoeihard uit	Redactie		2020-01-18	283	5		1	Online	1b
1090	Het Nieuwsblad online	Prostitutie, veel slaag en een hardnekkige doodswens: euthanasieproces legt harde levensloop van Tine bloot	jesse van regenmortel	M	2020-01-18	821	14		1	Online	3
1091	De Standaard	De diagnose 'autisme' redde mijn leven	Janis Schaerlaeken	V	2020-01-18	1856	6	46	7	10	3.6
1092	De Standaard online	De diagnose ‘autisme' redde mijn leven	Janis Schaerlaeken	V	2020-01-18	1915	6		7	Online	3.6
1093	De Standaard online	‘Voor Tine was leven lijden met lange ij'	Veerle Beel	V	2020-01-18	1098	8		1	Online	3
1094	Gazet van Antwerpen online	Prostitutie, veel slaag en een hardnekkige doodswens: euthanasieproces legt harde levensloop van Tine bloot	jesse van regenmortel	M	2020-01-18	854	14		1	Online	3
1095	Het Laatste Nieuws online	“Waarom zit familie van Tine niet mee op beschuldigdenbank?”	Erwin Verhoeven	M	2020-01-18	1335	9		1	Online	1b,5
1096	De Standaard online	‘Voor patiënten betekent de Orde der Artsen weinig tot niets'	Simon Grymonprez & Eline Bergmans	M&V	2020-01-18	1635	10		7	Online	7
1097	De Standaard	'Voor patiënten betekent de Orde der Artsen weinig tot niets'	Simon Grymonprez & Eline Bergmans	M&V	2020-01-18	1583	10	16	7	12	7
1098	Het Nieuwsblad	Niet kunnen lezen of schrijven Peter leerde lezen op ...	Rik Jacobs	M	2020-01-18	359		12
1099	Het Laatste Nieuws online	“Een hond krijgt toch ook een spuitje als men vindt dat die onnodig lijdt?”	Redactie		2020-01-17	1418	14		1	Online	2
1100	Het Nieuwsblad online	Verdediging op assisenproces over euthanasie: “Beschuldiging van vergiftiging is pure schande”	Belga		2020-01-17	1204	11		1	Online	1a,1b,5
1101	Medi-Sfeer	Euthanasie voor assisen - "Tine werd bewust naar de dood geleid en geduwd" (burgerlijke partij)
1102	L'avenir	Un cas d'euthanasie devant les assises: les médecins n'ont pas respecté la procédure
1103	Het Nieuwsblad	Euthanasie volgens het boekje, of gifmoord?	jesse van regenmortel & Pieter Huyberechts	M&M	2020-01-17	1214	6	10	1	10	1a,5
1104	Belga	Euthanasie voor assisen - Beschuldiging vergiftiging is "pure schande" (verdediging uitvoerende arts)	Belga		2020-01-17	233	11		1	Online	1a,1b,5
1105	Het Laatste Nieuws	"Een hond krijgt toch ook een spuitje als men vindt dat die onnodig lijdt?"	Erwin Verhoeven	M	2020-01-17	1494	14	10	1	13	2
1106	De Redactie online	Euthanasie bij psychisch lijden: wanneer kan het, hoe gaat het in z'n werk en hoe vaak gebeurt het?	Arne De Jaegere	M	2020-01-17	683	18		7	Online	1a,1b,7
1107	Het Laatste Nieuws online	Artsen die euthanasie uitvoeren: “De angst dat er iets fout loopt, zit er altijd een beetje in”	Luc Beernaert	M	2020-01-17	1389	16		6	Online	7
1108	Gazet van Antwerpen online	Verdediging op assisenproces over euthanasie: “Beschuldiging van vergiftiging is pure schande”	RR		2020-01-17	1158	11		1	Online	1a,1b,5
1109	De Redactie online	Advocaat Walter Van Steenbrugge: "een pure schande dat drie hardwerkende dokters als moordenaars voor assisen moeten komen"	Arne De Jaegere	M	2020-01-17	249	17		1	Online	1b,3
1110	De Standaard online	Euthanasie voor assisen - verdediging haalt erg zwaar uit	vbr, bbd, bron Belga		2020-01-17	713	8		1	Online	1b
1111	Het Laatste Nieuws online	Euthanasiezaak vandaag van start: “Familie van Tine wilde haar in gesticht wegsteken”	Cedric Matthys	M	2020-01-17	198	12		1	Online	3
1112	Het Laatste Nieuws online	Advocaat van arts die euthanasie uitvoerde: “Waarom zit familie niet mee op beschuldigdenbank?”	Erwin Verhoeven	M	2020-01-17	345	13		1	Online	1b,5
1113	Belga	Euthanasie voor assisen - Voorwaarden en procedure euthanasiewet niet nageleefd (akte van beschuldiging)	Belga		2020-01-17	309	12		1	Online	1a,1b
1114	Belga	Un cas d'euthanasie devant les assises - Les médecins chargés de l'euthanasie n'ont pas respecté la procédure (acte d'accusation)
1115	Belga	Euthanasie voor assisen - "Tine was uitbehandeld" (verdediging psychiater) (2)	belga		2020-01-17	527	8		1	Online	6
1116	Belga	Euthanasie voor assisen - 0ndertekenen briefje is geen gifmoord plegen (verdediging huisarts)	belga		2020-01-17	230	11		1	Online	1a,1b,5
1117	Belga	Euthanasie voor assisen - Beschuldiging vergiftiging is "pure schande" (verdediging uitvoerende arts) (3)	belga		2020-01-17	665	11		1	Online	1a,1b,5
1118	Gazet van Antwerpen	levenseinde : Euthanasie of gifmoord? Assisen Gent	Jesse van regenmortel & Pieter Huyberechts	M&M	2020-01-17	1272	6	4	1	11	1a,5
1119	De Morgen online	Johan Braeckman & Dirk Verhofstadt: ‘De aanval op het levenswerk van Etienne Vermeersch is ingezet'	Dirk Verhofstadt	M	2020-01-17	785	14		7	Online	5
1120	7s7	Un cas d'euthanasie devant les assises: “Les médecins n'ont pas respecté la procédure”
1121	L'echo	Procès sous haute tension autour d'une euthanasie
1122	MSN België	"Tine werd bewust naar de dood geleid en geduwd"
1123	De Morgen	Het levenswerk van Etienne Vermeersch onder vuur	Johan Braeckman & Dirk Verhofstadt	M&M	2020-01-17	808	7	23	7	9	5
1124	Belga	Un cas d'euthanasie devant les assises - Les médecins chargés de l'euthanasie n'ont pas respecté la procédure (accusation) (2)
1125	Belga	Un cas d'euthanasie devant les assises - La patiente a été menée et poussée à la mort (partie civile)
1126	Belga	Euthanasie voor assisen - Voorwaarden en procedure euthanasiewet niet nageleefd (akte van beschuldiging) (2)	belga		2020-01-17	502	12		1	Online	1a,1b
1127	Belga	Euthanasie voor assisen - "Tine werd bewust naar de dood geleid en geduwd" (burgerlijke partij) (2)	belga		2020-01-17	503	14		1	Online	5
1128	Belga	Euthanasie voor assisen - Beschuldiging vergiftiging is "pure schande" (verdediging uitvoerende arts) (2)	belga		2020-01-17	450	11		1	Online	1a,1b,5
1129	Belga	Euthanasie voor assisen - Voorwaarden en procedure euthanasiewet niet nageleefd (akte van beschuldiging) (3)	belga		2020-01-17	686	12		1	Online	1a,1b
1130	Het Laatste Nieuws online	Zanger Will Ferdy opgelucht nu hij weet dat hij parkinson heeft: “Nu kan ik tenminste eten en drinken zonder te morsen”			2020-01-17	2013
1131	Het Laatste Nieuws online	Euthanasiezaak vandaag van start: “Tine zou zich omdraaien in haar graf”	Cedric Matthys		2020-01-17	238	11		1	Online	2.3
1132	Knack VIP online	Euthanasieproces: verdediging spreekt van 'politiek en religieus showproces'	belga		2020-01-17	1261	8		1	Online	4.8
1133	De Specialist	Euthanasie voor assisen - "Tine werd bewust naar de dood geleid en geduwd" (burgerlijke partij)
1134	Het Laatste Nieuws online	Voor assisen na euthanasie: “Een hond krijgt toch ook een spuitje als men van mening is dat het dier onnodig lijdt?”	Erwin Verhoeven	M	2020-01-16	1425	21		1	Online	2
1135	La Dernière Heure	Trois médecins aux assises pour une euthanasie
1136	Het Nieuwsblad online	PODCAST. De Stemmen van Assisen: Sven Mary over het euthanasieproces: “De beschuldigden gaan dienen als kanonnenvlees”	phu		2020-01-16	249	16		7	Online	1b,5
1137	La Dernière Heure	Trois médecins aux assises pour une euthanasie
1138	La Libre Belgique	Un procès qui s’annonce tendu et sous haute tension
1139	La Libre Belgique	Trois médecins aux assises pour une euthanasie
1140	Gazet van Antwerpen online	Tine wilde sterven, maar was haar dood euthanasie volgens het boekje of gifmoord	Pagina kan niet gevonden worden		2020-01-16	1235	13		1	Online	1a,5
1141	Het Laatste Nieuws	Treinen	Lezersbrieven		2020-01-16	487		14
1142	Het Nieuwsblad online	Tine wilde sterven, maar was haar dood euthanasie volgens het boekje of gifmoord	Jesse van regenmortel & Pieter Huyberechts	M&M	2020-01-16	1154	13		1	Online	1a,5
1143	De Redactie online	Podvis: Euthanasie, de milde of de verboden dood?	Jan Holderbeke & Christine Van Tichel	M&V	2020-01-15	540	8		7	Online	2.5
1144	Humo online	Waarom zien sommige ouderen hun leven als voltooid?	Marten Van	M	2020-01-15	2037	8
1145	De Standaard	Acht vrouwen en vier mannen in de volksjury	(vbr)		2020-01-15	220	8	12	1	5	1b
1146	De Morgen	Hoe een assisenjury plots glamoureus wordt	Douglas de Coninck	M	2020-01-15	665	6	10	1	8	1b
1147	De Tijd	Proces over euthanasie kan wet openbreken	Floor Eelbode	V	2020-01-15	551	6	4	1	6	1a
1148	De Standaard	Kunnen we bij de (rechts)zaak blijven, aub?	Raf De Rycke	M	2020-01-15	816	7	35	1	6	1b,5
1149	Le Vif	Euthanasie: "Faut-il vraiment traiter les médecins comme des criminels devant un jury populaire ?"
1150	De Morgen online	Start Gents euthanasieproces: hoe een assisenjury plots glamoureus wordt	Douglas de Coninck	M	2020-01-15	631	9		1	Online	1b
1151	Metro NL	«Levensbeschouwing speelt geen rol bij juryselectie»	Onbekend		2020-01-15	206	6	3	1	5	1b,8
1152	Le Vif	Euthanasie: "Faut-il vraiment traiter les médecins comme des criminels devant un jury populaire ?"
1153	Grenz Echo	Erstmals Ärzte wegen Sterbehilfe vor Gericht
1154	Het Laatste Nieuws online	Ongezien euthanasieproces na overlijden Tine Neys (38) zet mogelijk hele systeem op de helling: 5 vragen beantwoord	Douglas de Coninck	M	2020-01-14	1428	17		7	Online	1a,5,7
1155	De Specialist	Euthanasieproces - "Geen onderscheid in levensbeschouwing of geloof bij selecteren jury"
1156	RTBF info	Assises de Gand : premier procès en Belgique pour euthanasie
1157	Belga	Assises Flandre orientale - Début du procès de trois médecins accusés dans un dossier d'euthanasie
1158	De Standaard	Facebook en Google beslissen mee over jury	Veerle Beel	V	2020-01-14	728	7	2	1	10	1b
1159	De Redactie online	Ongezien in ons land: drie dokters voor assisen na euthanasie. Vijf vragen over dit uitzonderlijke proces	Arne De Jaegere	M	2020-01-14	1593	16		7	Online	5
1160	De Redactie online	Vandaag wordt de volksjury samengesteld van het "euthanasieproces", maar hoe verloopt dat?	Arne De Jaegere	M	2020-01-14	817	12		7	Online	1b
1161	Radio2.be	Drie dokters verschijnen voor het Gentse Hof van Assisen na het uitvoeren van euthanasie
1162	Radio 1 Belgium	Ongezien in ons land: drie dokters voor assisen na euthanasie
1163	Belga	Assises Flandre orientale - Début du procès de trois médecins accusés dans un dossier d'euthanasie (2)
1164	Belga	Euthanasie voor assisen - "Geen onderscheid in levensbeschouwing of geloof bij selecteren jury" (voorzitter)	belga		2020-01-14	263	13		1	Online	1b,8
1165	De Morgen online	Laat een volksjury onze euthanasiewet zachtjes inslapen?	Douglas de Coninck	M	2020-01-14	1425	7		1	Online	1a,1b
1166	VivreIci	Assises de Gand : premier procès en Belgique pour euthanasie
1167	De Morgen	Laat volksjury euthanasiewet zachtjesaan inslapen?	Douglas de Coninck	M	2020-01-14	1423	5	8	1	10	1a,1b
1168	Belga	Euthanasie voor assisen - "Geen onderscheid in levensbeschouwing of geloof bij selecteren jury" (voorzitter) (2)	belga		2020-01-14	405	13		1	Online	1b,8
1169	Radio2.be	Artsen over euthanasieproces in Gent: "Ik hoop dat het mij nooit overkomt. Al zal het mij in de toekomst niet tegenhouden om een beslissing te nemen"
1170	De Standaard online	Elf potentiële juryleden gewraakt in eerste euthanasieproces	evg, vbr. Bron belga		2020-01-14	364	7		1	Online	1b
1171	LeSoir +	Euthanasie: trois médecins aux assises
1172	Het Nieuwsblad online	Devoot katholiek? Dan haalt advocaat je uit de jury op euthanasieproces: “Anders zou ik een slechte advocaat zijn”	Veerle Beel	V	2020-01-14	699	18		1	Online	1b,8
1173	Télé Moustique	Dans quelles conditions peut-on pratiquer l'euthanasie en Belgique ?
1174	Medi-Sfeer	Euthanasieproces - "Geen onderscheid in levensbeschouwing of geloof bij selecteren jury"
1175	De Standaard online	Facebook en Google beslissen mee over jury euthanasieproces	Veerle Beel	V	2020-01-13	728	8		1	Online	1b
1176	De Standaard	De wet, 3 artsen, een dode vrouw, 12 juryleden	Karel Verhoeven	M	2020-01-13	400	9	2	2	6	1a,1b
1177	Humo online	Bepaalt het proces tegen deze klungelige euthanasie-arts de toekomst van euthanasie in België?	De Morgen		2020-01-13	2430	13		7	Online	5,3,7
1178	Humo online	De omstreden euthanasie van Tine Nys: 'Ze wilde alleen maar rust en die krijgt ze zelfs nu niet'			2020-01-13	2309	18		7	Online	5.3
1179	De Standaard online	De wet, 3 artsen, een dode vrouw, 12 juryleden	Karel Verhoeven	M	2020-01-13	406	9		2	Online	1a,1b
1180	De Tijd online	'Wij hebben de voorbije dertig jaar alleen over voetbal gepraat'			2020-01-11	2743
1181	De Standaard	Drie artsen voor assisen	(vbr)		2020-01-11	369	4	21	1	4	1b
1882	De Standaard	Met drie artsen zit ook euthanasiewet in beklaagdenbank	Veerle Beel	V	2020-01-11	1350	8	20	1	12	1a
1183	De Morgen online	Het euthanasieproces tegen Joris V.H.: komt een dokter bij een lijdende vrouw	Douglas de Coninck	M	2020-01-11	2434	12		1	Online	5
1184	De Standaard online	Met drie artsen zit ook euthanasiewet in beklaagdenbank	Veerle Beel	V	2020-01-11	1435	8		1	Online	1a
1185	De Standaard online	Euthanasie voor assisen - verdediging haalt erg zwaar uit	vbr & bbd Bron: belga, eigen berichtgeving	?	2020-01-11	522	8		1	Online	1b
1186	De Tijd	'Wij hebben de voorbije dertig jaar alleen over voetbal gepraat'
1187	De Morgen	Komt een dokter bij een lijdende vrouw	Douglas de Coninck	M	2020-01-11	2433	7	62	1	13	5
1188	Medi-Sfeer	Eerste euthanasieproces sinds euthanasiewet nakend
1189	Belga	Euthanasie voor assisen - Proces van drie artsen start dinsdag met samenstelling jury	belga	?	2020-01-09	428	12		1	Online	1b
1190	Belga	Euthanasie voor assisen - Proces van drie artsen start dinsdag met samenstelling jury (2)	belga	?	2020-01-09	1140	12		1	Online	1b
1191	De Specialist	Eerste euthanasieproces sinds euthanasiewet nakend
1192	De Tijd online	Hellepont	Koen Meulenaere	M	2020-01-08	499	1		5	Online	9
1193	Knack	‘Het is eerder een medische blunder dan een gifmoord’	Ann Peuteman	V	2020-01-08	1256	9	24	6	Tijdschrift	1b
1194	De Tijd	Hellepont	Koen Meulenaere	M	2020-01-08	499	1	12	5	3	9
1195	Knack VIP online	Over nakend euthanasieproces: 'Moeten de artsen echt als criminelen voor een volksjury?'	Ann Peuteman	V	2020-01-07	1252	12		6	Online	2
1196	Het Laatste Nieuws	"Als ik het niét meer trek, ga ik netjes langs de hoofdingang weg, hoor"
1197	Het Laatste Nieuws online	“Als ik het niét meer trek, ga ik netjes langs de hoofdingang weg, hoor”
1198	De Tijd online	Showproces	Koen Meulenaere	M	2019-12-19	492	1		5	Online	1b
1199	De Tijd	Showproces	Koen Meulenaere	M	2019-12-19	492	1	14	5	3	1b
1200	Het Laatste Nieuws online	Verschillende getuigen afgewezen in euthanasiezaak Tine Nys: voorzitter wil geen “showproces”	Erwin Verhoeven	M	2019-12-14	613	11		1	Online	1b,3
1201	De Tijd	WK straf pleiten	Koen Meulenaere	M	2019-12-14	526	3	20	5	4	1b
1202	De Tijd online	WK straf pleiten	Koen Meulenaere	M	2019-12-14	523	3		5	Online	1b
1203	De Morgen online	Deze foto's van 2019 beroerden ons het meest
1204	Het Laatste Nieuws	Voorzitter wil geen "showproces"	Erwin Verhoeven	M	2019-12-14	613	4	12	1	7	1b,3
1205	De Standaard online	Toch geen grote namen als getuige op assisenproces	Veerle Beel	V	2019-12-13	392	8		1	Online	1b
1206	De Standaard	Toch geen grote namen als getuige op assisenproces	Veerle Beel	V	2019-12-13	378	8	13	1	8	1b
1207	De Standaard	Euthanasie voor het eerst naar assisen	Veerle Beel	V	2019-12-11	773	6	2	1	11	1b
1208	Cdenv	Euthanasie bij dementie
1209	De Standaard online	Euthanasie voor het eerst naar assisen	Veerle Beel	V	2019-12-11	785	6		1	Online	1b
1210	Belga	Euthanasie voor assisen - Nog geen tuchtonderzoek naar artsen voor euthanasie	belga	?	2019-12-10	294	10		1	Online	2
1211	Belga	Euthanasie voor assisen - Getrokken messen en uitzonderlijke maatregelen voor proces van drie artsen (3)	belga	?	2019-12-10	563	13		1	Online	1b,5
1212	Belga	Euthanasie voor assisen - Uitzonderlijke maatregelen voor proces van drie artsen (2)	belga	?	2019-12-10	370	10		1	Online	1b
1213	Medi-Sfeer	Euthanasie voor assisen - Uitzonderlijke maatregelen voor proces van drie artsen
1214	Het Laatste Nieuws online	Uitzonderlijke maatregelen voor bescherming privacy drie artsen in assisenproces euthanasie	belga	?	2019-12-10	661	10		1	Online	1b,3
1215	De Specialist	Euthanasie voor assisen - Uitzonderlijke maatregelen voor proces van drie artsen
1216	Knack VIP online	'Echte vooruitgang zou zijn dat er steeds minder abortussen nodig zijn, niet dat de achterdeur verder open wordt gezet'			2019-12-07	1422
